# Supplementary material for: Does the aura surrounding healthy-related imported products fade in China? ERP evidence for the country-of-origin stereotype
Source: PLoS One. 2019 May 23;14(5):e0216866. doi: 10.1371/journal.pone.0216866 (PMC6532883; doi:10.1371/journal.pone.0216866)
Supplement: S1 File — (ZIP) [file pone.0216866.s001.zip]

Archive with 111 entries (105 files):
- data 1/
- data 1/behavior/
- data 1/behavior/10.ev2
- data 1/behavior/11.ev2
- data 1/behavior/12.ev2
- data 1/behavior/13.ev2
- data 1/behavior/14.ev2
- data 1/behavior/15.ev2
- data 1/behavior/16.ev2
- data 1/behavior/17.ev2
- data 1/behavior/18.ev2
- data 1/behavior/19.ev2
- data 1/behavior/2.ev2
- data 1/behavior/20.ev2
- data 1/behavior/21.ev2
- data 1/behavior/22.ev2
- data 1/behavior/24.ev2
- data 1/behavior/3.ev2
- data 1/behavior/4.ev2
- data 1/behavior/6.ev2
- data 1/behavior/7.ev2
- data 1/behavior/8.ev2
- data 1/behavior/9.ev2
- data 1/DN/
- data 1/DN/10-24.avg
- data 1/DN/11-24.avg
- data 1/DN/12-24.avg
- data 1/DN/13-24.avg
- data 1/DN/14-24.avg
- data 1/DN/15-24.avg
- data 1/DN/16-24.avg
- data 1/DN/17-24.avg
- data 1/DN/18-24.avg
- data 1/DN/19-24.avg
- data 1/DN/2-24.avg
- data 1/DN/20-24.avg
- data 1/DN/21-24.avg
- data 1/DN/22-24.avg
- data 1/DN/24-24.avg
- data 1/DN/3-24.avg
- data 1/DN/4-24.avg
- data 1/DN/6-24.avg
- data 1/DN/7-24.avg
- data 1/DN/8-24.avg
- data 1/DN/9-24.avg
- data 1/DP/
- data 1/DP/10-23.avg
- data 1/DP/11-23.avg
- data 1/DP/12-23.avg
- data 1/DP/13-23.avg
- data 1/DP/14-23.avg
- data 1/DP/15-23.avg
- data 1/DP/16-23.avg
- data 1/DP/17-23.avg
- data 1/DP/18-23.avg
- data 1/DP/19-23.avg
- data 1/DP/2-23.avg
- data 1/DP/20-23.avg
- data 1/DP/21-23.avg
- data 1/DP/22-23.avg
- data 1/DP/24-23.avg
- data 1/DP/3-23.avg
- data 1/DP/4-23.avg
- data 1/DP/6-23.avg
- data 1/DP/7-23.avg
- data 1/DP/8-23.avg
- data 1/DP/9-23.avg
- data 1/IN/
- data 1/IN/10-14.avg
- data 1/IN/11-14.avg
- data 1/IN/12-14.avg
- data 1/IN/13-14.avg
- data 1/IN/14-14.avg
- data 1/IN/15-14.avg
- data 1/IN/16-14.avg
- data 1/IN/17-14.avg
- data 1/IN/18-14.avg
- data 1/IN/19-14.avg
- data 1/IN/2-14.avg
- data 1/IN/20-14.avg
- data 1/IN/21-14.avg
- data 1/IN/22-14.avg
- data 1/IN/24-14.avg
- data 1/IN/3-14.avg
- data 1/IN/4-14.avg
- data 1/IN/6-14.avg
- data 1/IN/7-14.avg
- data 1/IN/8-14.avg
- data 1/IN/9-14.avg
- data 1/IP/
- data 1/IP/10-13.avg
- data 1/IP/11-13.avg
- data 1/IP/12-13.avg
- data 1/IP/13-13.avg
- data 1/IP/14-13.avg
- data 1/IP/15-13.avg
- data 1/IP/16-13.avg
- data 1/IP/17-13.avg
- data 1/IP/18-13.avg
- data 1/IP/19-13.avg
- data 1/IP/2-13.avg
- data 1/IP/20-13.avg
- data 1/IP/21-13.avg
- data 1/IP/22-13.avg
- data 1/IP/24-13.avg
- data 1/IP/3-13.avg
- data 1/IP/4-13.avg
- data 1/IP/6-13.avg
- data 1/IP/7-13.avg
- data 1/IP/8-13.avg
- data 1/IP/9-13.avg
