# Supplementary material for: Does the aura surrounding healthy-related imported products fade in China? ERP evidence for the country-of-origin stereotype
Source: PLoS One. 2019 May 23;14(5):e0216866. doi: 10.1371/journal.pone.0216866 (PMC6532883; doi:10.1371/journal.pone.0216866)
Supplement: S1 File — (ZIP) [file pone.0216866.s001.zip › data 1/behavior/10.ev2]

   1       2  0    0   0.0000 331
   2      24  0    0   0.0000 2264
   3     240  0    0   0.0000 6286
   4       1  0    0   0.0000 7808
   5      14  0    0   0.0000 9821
   6     140  0    0   0.0000 13839
   7       2  0    0   0.0000 15498
   8      24  0    0   0.0000 17564
   9     243  0    0   0.0000 18331
  10       2  0    0   0.0000 19963
  11      23  0    0   0.0000 21922
  12     231  0    0   0.0000 22355
  13       2  0    0   0.0000 23948
  14      24  0    0   0.0000 25947
  15     243  0    0   0.0000 26847
  16       1  0    0   0.0000 28465
  17      13  0    0   0.0000 30571
  18     131  0    0   0.0000 31178
  19       1  0    0   0.0000 32730
  20      13  0    0   0.0000 34729
  21     131  0    0   0.0000 36268
  22       2  0    0   0.0000 37955
  23      24  0    0   0.0000 39940
  24     243  0    0   0.0000 40734
  25       2  0    0   0.0000 42313
  26      24  0    0   0.0000 44352
  27     243  0    0   0.0000 45065
  28       2  0    0   0.0000 46684
  29      24  0    0   0.0000 48616
  30     243  0    0   0.0000 49263
  31       1  0    0   0.0000 50869
  32      13  0    0   0.0000 52934
  33     131  0    0   0.0000 53555
  34       2  0    0   0.0000 55147
  35      23  0    0   0.0000 57253
  36     231  0    0   0.0000 58166
  37       2  0    0   0.0000 59851
  38      24  0    0   0.0000 61784
  39     243  0    0   0.0000 62431
  40       2  0    0   0.0000 63996
  41      23  0    0   0.0000 65942
  42     231  0    0   0.0000 66775
  43       2  0    0   0.0000 68354
  44      23  0    0   0.0000 70407
  45     231  0    0   0.0000 71187
  46       2  0    0   0.0000 72899
  47      23  0    0   0.0000 74965
  48     231  0    0   0.0000 75798
  49       1  0    0   0.0000 77377
  50      13  0    0   0.0000 79389
  51     131  0    0   0.0000 79850
  52       2  0    0   0.0000 81468
  53      24  0    0   0.0000 83574
  54     243  0    0   0.0000 84301
  55       2  0    0   0.0000 85946
  56      23  0    0   0.0000 87932
  57     231  0    0   0.0000 88499
  58       2  0    0   0.0000 90024
  59      23  0    0   0.0000 91997
  60     231  0    0   0.0000 92644
  61       1  0    0   0.0000 94289
  62      13  0    0   0.0000 96235
  63     131  0    0   0.0000 97322
  64       2  0    0   0.0000 99020
  65      23  0    0   0.0000 101099
  66     231  0    0   0.0000 101600
  67       1  0    0   0.0000 103232
  68      13  0    0   0.0000 105204
  69     131  0    0   0.0000 105731
  70       2  0    0   0.0000 107430
  71      24  0    0   0.0000 109389
  72     243  0    0   0.0000 110050
  73       2  0    0   0.0000 111575
  74      24  0    0   0.0000 113680
  75     243  0    0   0.0000 114274
  76       1  0    0   0.0000 115906
  77      13  0    0   0.0000 117985
  78     131  0    0   0.0000 118458
  79       2  0    0   0.0000 120024
  80      24  0    0   0.0000 121970
  81     241  0    0   0.0000 122577
  82       1  0    0   0.0000 124276
  83      14  0    0   0.0000 126328
  84     143  0    0   0.0000 126922
  85       1  0    0   0.0000 128554
  86      13  0    0   0.0000 130593
  87     131  0    0   0.0000 131093
  88       2  0    0   0.0000 132699
  89      24  0    0   0.0000 134671
  90     243  0    0   0.0000 135491
  91       2  0    0   0.0000 137203
  92      23  0    0   0.0000 139282
  93     231  0    0   0.0000 140062
  94       1  0    0   0.0000 141628
  95      13  0    0   0.0000 143720
  96     131  0    0   0.0000 144420
  97       1  0    0   0.0000 146146
  98      14  0    0   0.0000 148105
  99     143  0    0   0.0000 148779
 100       1  0    0   0.0000 150357
 101      14  0    0   0.0000 152463
 102     143  0    0   0.0000 153137
 103       2  0    0   0.0000 154862
 104      24  0    0   0.0000 156808
 105     243  0    0   0.0000 157480
 106       2  0    0   0.0000 159020
 107      23  0    0   0.0000 161086
 108     231  0    0   0.0000 161773
 109       1  0    0   0.0000 163218
 110      13  0    0   0.0000 165257
 111     131  0    0   0.0000 166131
 112       2  0    0   0.0000 167630
 113      23  0    0   0.0000 169722
 114     231  0    0   0.0000 170382
 115       2  0    0   0.0000 172014
 116      24  0    0   0.0000 173987
 117     243  0    0   0.0000 174780
 118       2  0    0   0.0000 176439
 119      24  0    0   0.0000 178425
 120     243  0    0   0.0000 179125
 121       2  0    0   0.0000 180797
 122      23  0    0   0.0000 182876
 123     231  0    0   0.0000 183723
 124       2  0    0   0.0000 185195
 125      24  0    0   0.0000 187261
 126     243  0    0   0.0000 188347
 127       2  0    0   0.0000 189806
 128      24  0    0   0.0000 191752
 129     243  0    0   0.0000 192879
 130       1  0    0   0.0000 194537
 131      14  0    0   0.0000 196590
 132     143  0    0   0.0000 197197
 133       2  0    0   0.0000 198869
 134      24  0    0   0.0000 200828
 135     243  0    0   0.0000 201395
 136       2  0    0   0.0000 202934
 137      23  0    0   0.0000 204959
 138     231  0    0   0.0000 205646
 139       1  0    0   0.0000 207292
 140      13  0    0   0.0000 209291
 141     131  0    0   0.0000 210124
 142       1  0    0   0.0000 211636
 143      14  0    0   0.0000 213675
 144     143  0    0   0.0000 214482
 145     255  0    0   0.0000 221100
 146     255  0    0   0.0000 221101
 147       1  0    0   0.0000 226806
 148      14  0    0   0.0000 228858
 149     143  0    0   0.0000 229838
 150       2  0    0   0.0000 231577
 151      24  0    0   0.0000 233683
 152     243  0    0   0.0000 234130
 153       1  0    0   0.0000 235802
 154      13  0    0   0.0000 237774
 155     131  0    0   0.0000 238393
 156       1  0    0   0.0000 240093
 157      14  0    0   0.0000 242079
 158     143  0    0   0.0000 242686
 159       1  0    0   0.0000 244345
 160      14  0    0   0.0000 246410
 161     143  0    0   0.0000 247057
 162       2  0    0   0.0000 248769
 163      23  0    0   0.0000 250848
 164     231  0    0   0.0000 251442
 165       2  0    0   0.0000 253061
 166      23  0    0   0.0000 255006
 167     231  0    0   0.0000 255600
 168       2  0    0   0.0000 257192
 169      23  0    0   0.0000 259124
 170     231  0    0   0.0000 259891
 171       1  0    0   0.0000 261537
 172      13  0    0   0.0000 263576
 173     131  0    0   0.0000 264289
 174       1  0    0   0.0000 265775
 175      13  0    0   0.0000 267694
 176     131  0    0   0.0000 268914
 177       2  0    0   0.0000 270586
 178      24  0    0   0.0000 272585
 179     243  0    0   0.0000 273232
 180       1  0    0   0.0000 274917
 181      14  0    0   0.0000 277010
 182     143  0    0   0.0000 277577
 183       1  0    0   0.0000 279129
 184      13  0    0   0.0000 281048
 185     131  0    0   0.0000 281748
 186       1  0    0   0.0000 283394
 187      13  0    0   0.0000 285486
 188     131  0    0   0.0000 286293
 189       1  0    0   0.0000 287858
 190      13  0    0   0.0000 289884
 191     131  0    0   0.0000 290611
 192       2  0    0   0.0000 292283
 193      23  0    0   0.0000 294282
 194     231  0    0   0.0000 294889
 195       1  0    0   0.0000 296548
 196      14  0    0   0.0000 298627
 197     143  0    0   0.0000 299194
 198       2  0    0   0.0000 300852
 199      23  0    0   0.0000 302891
 200     231  0    0   0.0000 303485
 201       1  0    0   0.0000 305117
 202      13  0    0   0.0000 307209
 203     131  0    0   0.0000 307896
 204       1  0    0   0.0000 309462
 205      13  0    0   0.0000 311381
 206     131  0    0   0.0000 312095
 207       1  0    0   0.0000 313767
 208      13  0    0   0.0000 315846
 209     131  0    0   0.0000 316493
 210       2  0    0   0.0000 317978
 211      24  0    0   0.0000 319950
 212     243  0    0   0.0000 320571
 213       2  0    0   0.0000 322203
 214      23  0    0   0.0000 324189
 215     231  0    0   0.0000 324822
 216       1  0    0   0.0000 326494
 217      13  0    0   0.0000 328453
 218     133  0    0   0.0000 329087
 219       1  0    0   0.0000 330812
 220      13  0    0   0.0000 332771
 221     131  0    0   0.0000 333312
 222       2  0    0   0.0000 334850
 223      23  0    0   0.0000 336810
 224     231  0    0   0.0000 337496
 225       1  0    0   0.0000 339142
 226      14  0    0   0.0000 341154
 227     143  0    0   0.0000 341868
 228       1  0    0   0.0000 343593
 229      14  0    0   0.0000 345686
 230     143  0    0   0.0000 346386
 231       2  0    0   0.0000 348058
 232      23  0    0   0.0000 350110
 233     231  0    0   0.0000 350690
 234       2  0    0   0.0000 352256
 235      23  0    0   0.0000 354242
 236     231  0    0   0.0000 354875
 237       1  0    0   0.0000 356561
 238      14  0    0   0.0000 358653
 239     143  0    0   0.0000 359394
 240       1  0    0   0.0000 360932
 241      14  0    0   0.0000 362958
 242     143  0    0   0.0000 363551
 243       2  0    0   0.0000 365303
 244      24  0    0   0.0000 367262
 245     243  0    0   0.0000 368176
 246       1  0    0   0.0000 369621
 247      14  0    0   0.0000 371607
 248     143  0    0   0.0000 372827
 249       2  0    0   0.0000 374553
 250      24  0    0   0.0000 376632
 251     243  0    0   0.0000 377585
 252       1  0    0   0.0000 379310
 253      13  0    0   0.0000 381230
 254     131  0    0   0.0000 381890
 255       1  0    0   0.0000 383362
 256      14  0    0   0.0000 385414
 257     143  0    0   0.0000 386341
 258       1  0    0   0.0000 387973
 259      14  0    0   0.0000 390026
 260     143  0    0   0.0000 390726
 261       2  0    0   0.0000 392238
 262      23  0    0   0.0000 394330
 263     231  0    0   0.0000 394857
 264       1  0    0   0.0000 396463
 265      14  0    0   0.0000 398382
 266     143  0    0   0.0000 399202
 267       2  0    0   0.0000 400687
 268      23  0    0   0.0000 402780
 269     231  0    0   0.0000 403733
 270       2  0    0   0.0000 405419
 271      24  0    0   0.0000 407338
 272     243  0    0   0.0000 407958
 273       1  0    0   0.0000 409577
 274      14  0    0   0.0000 411629
 275     143  0    0   0.0000 412236
 276       2  0    0   0.0000 413815
 277      23  0    0   0.0000 415761
 278     231  0    0   0.0000 416328
 279       1  0    0   0.0000 418066
 280      14  0    0   0.0000 420119
 281     143  0    0   0.0000 420832
 282       2  0    0   0.0000 422464
 283      24  0    0   0.0000 424450
 284     243  0    0   0.0000 425057
 285       1  0    0   0.0000 426716
 286      14  0    0   0.0000 428742
 287     143  0    0   0.0000 429348
 288       1  0    0   0.0000 431007
 289      13  0    0   0.0000 432966
 290     131  0    0   0.0000 433653
 291     255  0    0   0.0000 441700
 292     255  0    0   0.0000 441701
 293      13  0    0   0.0000 443635
 294     131  0    0   0.0000 444175
 295       1  0    0   0.0000 445741
 296      14  0    0   0.0000 447753
 297     143  0    0   0.0000 448280
 298       1  0    0   0.0000 449739
 299      14  0    0   0.0000 451845
 300     143  0    0   0.0000 452678
 301       2  0    0   0.0000 454230
 302      23  0    0   0.0000 456176
 303     231  0    0   0.0000 456823
 304       2  0    0   0.0000 458348
 305      23  0    0   0.0000 460427
 306     231  0    0   0.0000 460888
 307       1  0    0   0.0000 462440
 308      14  0    0   0.0000 464479
 309     143  0    0   0.0000 465006
 310       2  0    0   0.0000 466638
 311      23  0    0   0.0000 468704
 312     231  0    0   0.0000 469297
 313       2  0    0   0.0000 470849
 314      24  0    0   0.0000 472929
 315     243  0    0   0.0000 473589
 316       1  0    0   0.0000 475221
 317      14  0    0   0.0000 477193
 318     143  0    0   0.0000 477814
 319       2  0    0   0.0000 479379
 320      23  0    0   0.0000 481431
 321     231  0    0   0.0000 482012
 322       2  0    0   0.0000 483484
 323      23  0    0   0.0000 485483
 324     231  0    0   0.0000 486010
 325       1  0    0   0.0000 487575
 326      13  0    0   0.0000 489548
 327     131  0    0   0.0000 490155
 328       2  0    0   0.0000 491787
 329      24  0    0   0.0000 493879
 330     243  0    0   0.0000 494579
 331       1  0    0   0.0000 496305
 332      14  0    0   0.0000 498224
 333     143  0    0   0.0000 498924
 334       2  0    0   0.0000 500609
 335      23  0    0   0.0000 502688
 336     231  0    0   0.0000 503615
 337       2  0    0   0.0000 505367
 338      24  0    0   0.0000 507286
 339     243  0    0   0.0000 508093
 340       2  0    0   0.0000 509845
 341      24  0    0   0.0000 511871
 342     243  0    0   0.0000 512478
 343       2  0    0   0.0000 514150
 344      23  0    0   0.0000 516229
 345     231  0    0   0.0000 516809
 346       1  0    0   0.0000 518401
 347      13  0    0   0.0000 520361
 348     131  0    0   0.0000 521674
 349       2  0    0   0.0000 523306
 350      23  0    0   0.0000 525372
 351     231  0    0   0.0000 525885
 352       2  0    0   0.0000 527397
 353      23  0    0   0.0000 529450
 354     231  0    0   0.0000 530070
 355       1  0    0   0.0000 531702
 356      14  0    0   0.0000 533621
 357     143  0    0   0.0000 534974
 358       2  0    0   0.0000 536647
 359      24  0    0   0.0000 538752
 360     243  0    0   0.0000 539826
 361       1  0    0   0.0000 541444
 362      13  0    0   0.0000 543403
 363     131  0    0   0.0000 544091
 364       1  0    0   0.0000 545842
 365      13  0    0   0.0000 547788
 366     131  0    0   0.0000 548328
 367       1  0    0   0.0000 549894
 368      14  0    0   0.0000 551813
 369     143  0    0   0.0000 553966
 370       1  0    0   0.0000 555545
 371      13  0    0   0.0000 557570
 372     131  0    0   0.0000 558177
 373       1  0    0   0.0000 559756
 374      13  0    0   0.0000 561809
 375     131  0    0   0.0000 562442
 376       1  0    0   0.0000 563968
 377      13  0    0   0.0000 565980
 378     131  0    0   0.0000 566494
 379       1  0    0   0.0000 568139
 380      14  0    0   0.0000 570205
 381     143  0    0   0.0000 570945
 382       2  0    0   0.0000 572724
 383      24  0    0   0.0000 574736
 384     243  0    0   0.0000 575370
 385       2  0    0   0.0000 577135
 386      24  0    0   0.0000 579214
 387     243  0    0   0.0000 579848
 388       2  0    0   0.0000 581546
 389      24  0    0   0.0000 583545
 390     243  0    0   0.0000 584179
 391       1  0    0   0.0000 585811
 392      14  0    0   0.0000 587917
 393     143  0    0   0.0000 588564
 394       2  0    0   0.0000 590062
 395      23  0    0   0.0000 591982
 396     231  0    0   0.0000 592788
 397       1  0    0   0.0000 594500
 398      13  0    0   0.0000 596526
 399     131  0    0   0.0000 597013
 400       2  0    0   0.0000 598605
 401      24  0    0   0.0000 600711
 402     243  0    0   0.0000 601305
 403       2  0    0   0.0000 602963
 404      23  0    0   0.0000 604976
 405     231  0    0   0.0000 605475
 406       2  0    0   0.0000 607055
 407      23  0    0   0.0000 609121
 408     231  0    0   0.0000 609661
 409       1  0    0   0.0000 611200
 410      14  0    0   0.0000 613305
 411     143  0    0   0.0000 614525
 412       2  0    0   0.0000 616131
 413      24  0    0   0.0000 618063
 414     243  0    0   0.0000 618577
 415       2  0    0   0.0000 620369
 416      24  0    0   0.0000 622381
 417     243  0    0   0.0000 622935
 418       2  0    0   0.0000 624460
 419      23  0    0   0.0000 626553
 420     231  0    0   0.0000 627120
 421       2  0    0   0.0000 628685
 422      24  0    0   0.0000 630777
 423     243  0    0   0.0000 631451
 424     255  0    0   0.0000 641100
 425     255  0    0   0.0000 641101
 426       2  0    0   0.0000 646787
 427      24  0    0   0.0000 648706
 428     243  0    0   0.0000 649286
 429       2  0    0   0.0000 650945
 430      23  0    0   0.0000 652984
 431     231  0    0   0.0000 653418
 432       2  0    0   0.0000 655050
 433      24  0    0   0.0000 657089
 434     243  0    0   0.0000 657723
 435       1  0    0   0.0000 659301
 436      14  0    0   0.0000 661234
 437     143  0    0   0.0000 662014
 438       2  0    0   0.0000 663619
 439      24  0    0   0.0000 665619
 440     243  0    0   0.0000 666159
 441       1  0    0   0.0000 667738
 442      14  0    0   0.0000 669777
 443     143  0    0   0.0000 670330
 444       1  0    0   0.0000 671976
 445      14  0    0   0.0000 673975
 446     143  0    0   0.0000 674515
 447       1  0    0   0.0000 676227
 448      13  0    0   0.0000 678200
 449     131  0    0   0.0000 679140
 450       2  0    0   0.0000 680812
 451      23  0    0   0.0000 682757
 452     231  0    0   0.0000 683325
 453       1  0    0   0.0000 684797
 454      14  0    0   0.0000 686889
 455     143  0    0   0.0000 687496
 456       1  0    0   0.0000 689181
 457      13  0    0   0.0000 691287
 458     131  0    0   0.0000 692027
 459       2  0    0   0.0000 693646
 460      24  0    0   0.0000 695592
 461     243  0    0   0.0000 696172
 462       2  0    0   0.0000 697951
 463      24  0    0   0.0000 699910
 464     243  0    0   0.0000 700437
 465       1  0    0   0.0000 702122
 466      14  0    0   0.0000 704041
 467     143  0    0   0.0000 705248
 468       1  0    0   0.0000 706893
 469      14  0    0   0.0000 708839
 470     143  0    0   0.0000 709380
 471       2  0    0   0.0000 710905
 472      23  0    0   0.0000 712984
 473     231  0    0   0.0000 713657
 474       1  0    0   0.0000 715210
 475      13  0    0   0.0000 717155
 476     131  0    0   0.0000 717669
 477       2  0    0   0.0000 719381
 478      24  0    0   0.0000 721420
 479     243  0    0   0.0000 722067
 480       1  0    0   0.0000 723832
 481      13  0    0   0.0000 725751
 482     131  0    0   0.0000 726198
 483       1  0    0   0.0000 727964
 484      13  0    0   0.0000 729936
 485     131  0    0   0.0000 730450
 486       1  0    0   0.0000 732029
 487      13  0    0   0.0000 734068
 488     131  0    0   0.0000 734875
 489       2  0    0   0.0000 736307
 490      23  0    0   0.0000 738319
 491     231  0    0   0.0000 738979
 492       2  0    0   0.0000 740491
 493      23  0    0   0.0000 742557
 494     231  0    0   0.0000 743057
 495       1  0    0   0.0000 744690
 496      14  0    0   0.0000 746675
 497     143  0    0   0.0000 747309
 498       1  0    0   0.0000 749101
 499      13  0    0   0.0000 751047
 500     131  0    0   0.0000 751534
 501       1  0    0   0.0000 753259
 502      14  0    0   0.0000 755205
 503     143  0    0   0.0000 755798
 504       1  0    0   0.0000 757471
 505      14  0    0   0.0000 759550
 506     143  0    0   0.0000 760676
 507       2  0    0   0.0000 762202
 508      23  0    0   0.0000 764134
 509     231  0    0   0.0000 764808
 510       1  0    0   0.0000 766360
 511      13  0    0   0.0000 768319
 512     131  0    0   0.0000 768833
 513       2  0    0   0.0000 770411
 514      24  0    0   0.0000 772504
 515     243  0    0   0.0000 773057
 516       2  0    0   0.0000 774676
 517      23  0    0   0.0000 776622
 518     231  0    0   0.0000 777669
 519       1  0    0   0.0000 779434
 520      13  0    0   0.0000 781353
 521     131  0    0   0.0000 782027
 522       1  0    0   0.0000 783659
 523      14  0    0   0.0000 785578
 524     141  0    0   0.0000 786318
 525       2  0    0   0.0000 787857
 526      23  0    0   0.0000 789896
 527     231  0    0   0.0000 790610
 528       2  0    0   0.0000 792242
 529      24  0    0   0.0000 794347
 530     243  0    0   0.0000 795074
 531       1  0    0   0.0000 796693
 532      13  0    0   0.0000 798652
 533     131  0    0   0.0000 799472
 534       1  0    0   0.0000 801038
 535      13  0    0   0.0000 803037
 536     131  0    0   0.0000 804630
 537       1  0    0   0.0000 806355
 538      14  0    0   0.0000 808368
 539     143  0    0   0.0000 809015
 540       2  0    0   0.0000 810607
 541      24  0    0   0.0000 812539
 542     243  0    0   0.0000 813306
 543       1  0    0   0.0000 814845
 544      13  0    0   0.0000 816844
 545     131  0    0   0.0000 817491
 546       1  0    0   0.0000 819083
 547      14  0    0   0.0000 821175
 548     141  0    0   0.0000 821702
 549       2  0    0   0.0000 823134
 550      24  0    0   0.0000 825053
 551     243  0    0   0.0000 826007
 552       1  0    0   0.0000 827719
 553      14  0    0   0.0000 829745
 554     143  0    0   0.0000 830552
 555       1  0    0   0.0000 832224
 556      14  0    0   0.0000 834209
 557     143  0    0   0.0000 834670
 558       2  0    0   0.0000 836182
 559      23  0    0   0.0000 838247
 560     231  0    0   0.0000 838828
 561       2  0    0   0.0000 840486
 562      24  0    0   0.0000 842446
 563     243  0    0   0.0000 842986
 564       1  0    0   0.0000 844631
 565      14  0    0   0.0000 846710
 566     143  0    0   0.0000 847211
 567       1  0    0   0.0000 848789
 568      13  0    0   0.0000 850788
 569     131  0    0   0.0000 851302
