# Supplementary material for: Does the aura surrounding healthy-related imported products fade in China? ERP evidence for the country-of-origin stereotype
Source: PLoS One. 2019 May 23;14(5):e0216866. doi: 10.1371/journal.pone.0216866 (PMC6532883; doi:10.1371/journal.pone.0216866)
Supplement: S1 File — (ZIP) [file pone.0216866.s001.zip › data 1/behavior/11.ev2]

   1       2  0    0   0.0000 2440
   2      23  0    0   0.0000 4479
   3     233  0    0   0.0000 5089
   4       2  0    0   0.0000 6704
   5      23  0    0   0.0000 8664
   6     233  0    0   0.0000 9336
   7       1  0    0   0.0000 11049
   8      13  0    0   0.0000 13155
   9     133  0    0   0.0000 13762
  10       1  0    0   0.0000 15420
  11      13  0    0   0.0000 17406
  12     133  0    0   0.0000 18026
  13       1  0    0   0.0000 19725
  14      13  0    0   0.0000 21738
  15     133  0    0   0.0000 22238
  16       1  0    0   0.0000 23843
  17      14  0    0   0.0000 25949
  18     141  0    0   0.0000 26436
  19       2  0    0   0.0000 28041
  20      24  0    0   0.0000 30081
  21     241  0    0   0.0000 30660
  22       2  0    0   0.0000 32266
  23      23  0    0   0.0000 34332
  24     233  0    0   0.0000 34912
  25       1  0    0   0.0000 36518
  26      13  0    0   0.0000 38463
  27     133  0    0   0.0000 39044
  28       2  0    0   0.0000 40649
  29      23  0    0   0.0000 42555
  30     233  0    0   0.0000 43149
  31       1  0    0   0.0000 44781
  32      13  0    0   0.0000 46820
  33     133  0    0   0.0000 47307
  34       2  0    0   0.0000 48912
  35      23  0    0   0.0000 50911
  36     233  0    0   0.0000 51478
  37       2  0    0   0.0000 53124
  38      23  0    0   0.0000 55123
  39     233  0    0   0.0000 55570
  40       2  0    0   0.0000 57228
  41      24  0    0   0.0000 59267
  42     241  0    0   0.0000 59848
  43       1  0    0   0.0000 61653
  44      14  0    0   0.0000 63692
  45     141  0    0   0.0000 64326
  46       2  0    0   0.0000 66011
  47      23  0    0   0.0000 67943
  48     233  0    0   0.0000 68630
  49       2  0    0   0.0000 70342
  50      24  0    0   0.0000 72315
  51     241  0    0   0.0000 72775
  52       2  0    0   0.0000 74261
  53      23  0    0   0.0000 76193
  54     233  0    0   0.0000 76747
  55       1  0    0   0.0000 78259
  56      13  0    0   0.0000 80311
  57     133  0    0   0.0000 80785
  58       2  0    0   0.0000 82390
  59      24  0    0   0.0000 84389
  60     241  0    0   0.0000 84863
  61       2  0    0   0.0000 86495
  62      24  0    0   0.0000 88601
  63     241  0    0   0.0000 89315
  64       1  0    0   0.0000 90866
  65      13  0    0   0.0000 92799
  66     133  0    0   0.0000 93419
  67       2  0    0   0.0000 95065
  68      23  0    0   0.0000 97024
  69     233  0    0   0.0000 97537
  70       1  0    0   0.0000 99196
  71      13  0    0   0.0000 101182
  72     133  0    0   0.0000 101696
  73       2  0    0   0.0000 103368
  74      24  0    0   0.0000 105353
  75     241  0    0   0.0000 106001
  76       1  0    0   0.0000 107566
  77      14  0    0   0.0000 109525
  78     141  0    0   0.0000 110265
  79       1  0    0   0.0000 112030
  80      13  0    0   0.0000 114096
  81     133  0    0   0.0000 114730
  82       1  0    0   0.0000 116308
  83      13  0    0   0.0000 118321
  84     133  0    0   0.0000 119008
  85       1  0    0   0.0000 120613
  86      14  0    0   0.0000 122532
  87     141  0    0   0.0000 123179
  88       2  0    0   0.0000 124865
  89      23  0    0   0.0000 126944
  90     233  0    0   0.0000 127471
  91       1  0    0   0.0000 129183
  92      13  0    0   0.0000 131142
  93     133  0    0   0.0000 131789
  94       2  0    0   0.0000 133501
  95      24  0    0   0.0000 135500
  96     241  0    0   0.0000 136267
  97       1  0    0   0.0000 137845
  98      14  0    0   0.0000 139844
  99     141  0    0   0.0000 140691
 100       1  0    0   0.0000 142283
 101      14  0    0   0.0000 144242
 102     141  0    0   0.0000 144823
 103       2  0    0   0.0000 146455
 104      23  0    0   0.0000 148481
 105     233  0    0   0.0000 149128
 106       2  0    0   0.0000 150786
 107      24  0    0   0.0000 152812
 108     241  0    0   0.0000 153446
 109       1  0    0   0.0000 155051
 110      14  0    0   0.0000 157117
 111     141  0    0   0.0000 157697
 112       1  0    0   0.0000 159476
 113      13  0    0   0.0000 161581
 114     133  0    0   0.0000 162215
 115       2  0    0   0.0000 163874
 116      23  0    0   0.0000 165886
 117     233  0    0   0.0000 166519
 118       1  0    0   0.0000 168232
 119      13  0    0   0.0000 170177
 120     133  0    0   0.0000 170705
 121       1  0    0   0.0000 172496
 122      14  0    0   0.0000 174495
 123     141  0    0   0.0000 175102
 124       2  0    0   0.0000 176881
 125      24  0    0   0.0000 178920
 126     241  0    0   0.0000 179554
 127       2  0    0   0.0000 181159
 128      23  0    0   0.0000 183078
 129     233  0    0   0.0000 183632
 130       1  0    0   0.0000 185304
 131      13  0    0   0.0000 187356
 132     133  0    0   0.0000 187937
 133       1  0    0   0.0000 189662
 134      14  0    0   0.0000 191661
 135     141  0    0   0.0000 192268
 136       1  0    0   0.0000 193900
 137      14  0    0   0.0000 195899
 138     141  0    0   0.0000 196426
 139       2  0    0   0.0000 197952
 140      23  0    0   0.0000 199964
 141     233  0    0   0.0000 200504
 142       1  0    0   0.0000 202070
 143      13  0    0   0.0000 203989
 144     133  0    0   0.0000 204489
 145     255  0    0   0.0000 224100
 146     255  0    0   0.0000 224101
 147       1  0    0   0.0000 229090
 148      14  0    0   0.0000 231103
 149     140  0    0   0.0000 235122
 150       1  0    0   0.0000 236727
 151      13  0    0   0.0000 238793
 152     130  0    0   0.0000 242811
 153       1  0    0   0.0000 244443
 154      13  0    0   0.0000 246363
 155     130  0    0   0.0000 250381
 156       2  0    0   0.0000 251893
 157      23  0    0   0.0000 253852
 158     230  0    0   0.0000 257872
 159       2  0    0   0.0000 259570
 160      23  0    0   0.0000 261489
 161     233  0    0   0.0000 262416
 162       2  0    0   0.0000 264035
 163      23  0    0   0.0000 266060
 164     233  0    0   0.0000 266987
 165       2  0    0   0.0000 268619
 166      24  0    0   0.0000 270632
 167     241  0    0   0.0000 271492
 168       1  0    0   0.0000 273017
 169      13  0    0   0.0000 275070
 170     133  0    0   0.0000 275703
 171       2  0    0   0.0000 277215
 172      24  0    0   0.0000 279294
 173     241  0    0   0.0000 279795
 174       2  0    0   0.0000 281373
 175      23  0    0   0.0000 283373
 176     233  0    0   0.0000 284006
 177       1  0    0   0.0000 285691
 178      14  0    0   0.0000 287651
 179     141  0    0   0.0000 288284
 180       1  0    0   0.0000 289903
 181      14  0    0   0.0000 291822
 182     141  0    0   0.0000 292429
 183       1  0    0   0.0000 293941
 184      14  0    0   0.0000 295927
 185     141  0    0   0.0000 296534
 186       1  0    0   0.0000 298179
 187      13  0    0   0.0000 300152
 188     133  0    0   0.0000 300625
 189       1  0    0   0.0000 302097
 190      13  0    0   0.0000 304097
 191     133  0    0   0.0000 305050
 192       2  0    0   0.0000 306602
 193      24  0    0   0.0000 308668
 194     241  0    0   0.0000 309421
 195       2  0    0   0.0000 310973
 196      23  0    0   0.0000 313026
 197     233  0    0   0.0000 313540
 198       2  0    0   0.0000 315172
 199      24  0    0   0.0000 317171
 200     241  0    0   0.0000 317698
 201       1  0    0   0.0000 319276
 202      14  0    0   0.0000 321289
 203     141  0    0   0.0000 321750
 204       2  0    0   0.0000 323248
 205      23  0    0   0.0000 325300
 206     233  0    0   0.0000 325868
 207       1  0    0   0.0000 327459
 208      13  0    0   0.0000 329432
 209     133  0    0   0.0000 330199
 210       1  0    0   0.0000 331831
 211      14  0    0   0.0000 333856
 212     141  0    0   0.0000 334317
 213       2  0    0   0.0000 335949
 214      24  0    0   0.0000 337988
 215     241  0    0   0.0000 338581
 216       1  0    0   0.0000 340227
 217      14  0    0   0.0000 342226
 218     141  0    0   0.0000 342860
 219       2  0    0   0.0000 344585
 220      23  0    0   0.0000 346531
 221     233  0    0   0.0000 347111
 222       2  0    0   0.0000 348876
 223      23  0    0   0.0000 350835
 224     233  0    0   0.0000 351402
 225       2  0    0   0.0000 353008
 226      23  0    0   0.0000 354927
 227     233  0    0   0.0000 356227
 228       2  0    0   0.0000 357979
 229      23  0    0   0.0000 359978
 230     233  0    0   0.0000 360518
 231       2  0    0   0.0000 362110
 232      24  0    0   0.0000 364083
 233     241  0    0   0.0000 364650
 234       2  0    0   0.0000 366229
 235      23  0    0   0.0000 368308
 236     233  0    0   0.0000 369235
 237       1  0    0   0.0000 370880
 238      14  0    0   0.0000 372932
 239     141  0    0   0.0000 373633
 240       1  0    0   0.0000 375105
 241      13  0    0   0.0000 377050
 242     133  0    0   0.0000 377831
 243       2  0    0   0.0000 379343
 244      23  0    0   0.0000 381448
 245     233  0    0   0.0000 382055
 246       2  0    0   0.0000 383674
 247      23  0    0   0.0000 385687
 248     233  0    0   0.0000 386199
 249       2  0    0   0.0000 387939
 250      24  0    0   0.0000 389925
 251     241  0    0   0.0000 390372
 252       2  0    0   0.0000 391937
 253      24  0    0   0.0000 393856
 254     241  0    0   0.0000 394623
 255       1  0    0   0.0000 396162
 256      13  0    0   0.0000 398174
 257     133  0    0   0.0000 398741
 258       2  0    0   0.0000 400333
 259      24  0    0   0.0000 402266
 260     241  0    0   0.0000 402846
 261       1  0    0   0.0000 404358
 262      13  0    0   0.0000 406357
 263     133  0    0   0.0000 406938
 264       2  0    0   0.0000 408503
 265      23  0    0   0.0000 410449
 266     233  0    0   0.0000 411042
 267       2  0    0   0.0000 412674
 268      23  0    0   0.0000 414660
 269     233  0    0   0.0000 415427
 270       1  0    0   0.0000 417086
 271      14  0    0   0.0000 419165
 272     141  0    0   0.0000 419865
 273       2  0    0   0.0000 421644
 274      24  0    0   0.0000 423629
 275     241  0    0   0.0000 424276
 276       1  0    0   0.0000 425962
 277      13  0    0   0.0000 428014
 278     133  0    0   0.0000 428888
 279       1  0    0   0.0000 430546
 280      14  0    0   0.0000 432599
 281     141  0    0   0.0000 433246
 282       2  0    0   0.0000 434931
 283      24  0    0   0.0000 437023
 284     241  0    0   0.0000 437524
 285       1  0    0   0.0000 439062
 286      14  0    0   0.0000 441008
 287     141  0    0   0.0000 441722
 288       1  0    0   0.0000 443261
 289      14  0    0   0.0000 445193
 290     141  0    0   0.0000 445867
 291     255  0    0   0.0000 455500
 292     255  0    0   0.0000 455501
 293       2  0    0   0.0000 460447
 294      24  0    0   0.0000 462380
 295     241  0    0   0.0000 462973
 296       1  0    0   0.0000 464605
 297      14  0    0   0.0000 466578
 298     143  0    0   0.0000 467105
 299       2  0    0   0.0000 468684
 300      24  0    0   0.0000 470789
 301     241  0    0   0.0000 471369
 302       1  0    0   0.0000 472975
 303      14  0    0   0.0000 474961
 304     141  0    0   0.0000 475527
 305       1  0    0   0.0000 477160
 306      13  0    0   0.0000 479265
 307     133  0    0   0.0000 479872
 308       1  0    0   0.0000 481464
 309      14  0    0   0.0000 483437
 310     141  0    0   0.0000 484150
 311       1  0    0   0.0000 485862
 312      13  0    0   0.0000 487835
 313     133  0    0   0.0000 488389
 314       2  0    0   0.0000 489847
 315      23  0    0   0.0000 491926
 316     231  0    0   0.0000 492640
 317       1  0    0   0.0000 494325
 318      13  0    0   0.0000 496244
 319     133  0    0   0.0000 496918
 320       2  0    0   0.0000 498563
 321      23  0    0   0.0000 500602
 322     233  0    0   0.0000 501183
 323       1  0    0   0.0000 502748
 324      13  0    0   0.0000 504667
 325     133  0    0   0.0000 505288
 326       1  0    0   0.0000 506786
 327      13  0    0   0.0000 508706
 328     133  0    0   0.0000 509539
 329       2  0    0   0.0000 511331
 330      24  0    0   0.0000 513370
 331     241  0    0   0.0000 513924
 332       2  0    0   0.0000 515502
 333      24  0    0   0.0000 517422
 334     241  0    0   0.0000 518055
 335       1  0    0   0.0000 519594
 336      14  0    0   0.0000 521526
 337     141  0    0   0.0000 522173
 338       2  0    0   0.0000 523899
 339      24  0    0   0.0000 525924
 340     241  0    0   0.0000 526798
 341       2  0    0   0.0000 528430
 342      24  0    0   0.0000 530509
 343     241  0    0   0.0000 531023
 344       2  0    0   0.0000 532655
 345      23  0    0   0.0000 534734
 346     233  0    0   0.0000 535554
 347       1  0    0   0.0000 537213
 348      13  0    0   0.0000 539172
 349     133  0    0   0.0000 539925
 350       2  0    0   0.0000 541717
 351      24  0    0   0.0000 543650
 352     241  0    0   0.0000 544310
 353       2  0    0   0.0000 545929
 354      24  0    0   0.0000 547861
 355     241  0    0   0.0000 548468
 356       1  0    0   0.0000 550074
 357      13  0    0   0.0000 552086
 358     133  0    0   0.0000 552733
 359       2  0    0   0.0000 554325
 360      24  0    0   0.0000 556244
 361     241  0    0   0.0000 556825
 362       2  0    0   0.0000 558470
 363      23  0    0   0.0000 560389
 364     233  0    0   0.0000 560996
 365       2  0    0   0.0000 562681
 366      24  0    0   0.0000 564694
 367     241  0    0   0.0000 565287
 368       1  0    0   0.0000 566906
 369      14  0    0   0.0000 568945
 370     141  0    0   0.0000 569859
 371       2  0    0   0.0000 571584
 372      24  0    0   0.0000 573650
 373     241  0    0   0.0000 574550
 374       2  0    0   0.0000 576248
 375      23  0    0   0.0000 578234
 376     233  0    0   0.0000 578881
 377       2  0    0   0.0000 580540
 378      23  0    0   0.0000 582552
 379     233  0    0   0.0000 583173
 380       2  0    0   0.0000 584845
 381      23  0    0   0.0000 586937
 382     233  0    0   0.0000 587544
 383       2  0    0   0.0000 589149
 384      24  0    0   0.0000 591148
 385     241  0    0   0.0000 591688
 386       1  0    0   0.0000 593414
 387      13  0    0   0.0000 595520
 388     133  0    0   0.0000 596380
 389       2  0    0   0.0000 597959
 390      24  0    0   0.0000 599904
 391     241  0    0   0.0000 600458
 392       1  0    0   0.0000 602023
 393      14  0    0   0.0000 604009
 394     141  0    0   0.0000 604590
 395       1  0    0   0.0000 606302
 396      13  0    0   0.0000 608354
 397     133  0    0   0.0000 608988
 398       2  0    0   0.0000 610713
 399      24  0    0   0.0000 612699
 400     241  0    0   0.0000 613293
 401       1  0    0   0.0000 614844
 402      14  0    0   0.0000 616937
 403     141  0    0   0.0000 617717
 404       1  0    0   0.0000 619429
 405      13  0    0   0.0000 621361
 406     133  0    0   0.0000 621942
 407       1  0    0   0.0000 623467
 408      14  0    0   0.0000 625386
 409     141  0    0   0.0000 626020
 410       2  0    0   0.0000 627732
 411      24  0    0   0.0000 629691
 412     241  0    0   0.0000 630285
 413       1  0    0   0.0000 631850
 414      14  0    0   0.0000 633889
 415     141  0    0   0.0000 634469
 416       1  0    0   0.0000 635955
 417      14  0    0   0.0000 637901
 418     141  0    0   0.0000 638521
 419       1  0    0   0.0000 639993
 420      13  0    0   0.0000 642072
 421     133  0    0   0.0000 642866
 422       1  0    0   0.0000 644418
 423      13  0    0   0.0000 646377
 424     133  0    0   0.0000 646971
 425       2  0    0   0.0000 648656
 426      24  0    0   0.0000 650708
 427     241  0    0   0.0000 651529
 428       2  0    0   0.0000 653187
 429      23  0    0   0.0000 655160
 430     233  0    0   0.0000 655940
 431       1  0    0   0.0000 657692
 432      13  0    0   0.0000 659771
 433     133  0    0   0.0000 660351
 434       2  0    0   0.0000 661930
 435      23  0    0   0.0000 663956
 436     233  0    0   0.0000 664549
 437     255  0    0   0.0000 670500
 438     255  0    0   0.0000 670501
 439       1  0    0   0.0000 674493
 440      14  0    0   0.0000 676493
 441     141  0    0   0.0000 677286
 442       1  0    0   0.0000 678891
 443      14  0    0   0.0000 680864
 444     141  0    0   0.0000 681444
 445       1  0    0   0.0000 683063
 446      14  0    0   0.0000 685089
 447     141  0    0   0.0000 685697
 448       1  0    0   0.0000 687394
 449      13  0    0   0.0000 689353
 450     133  0    0   0.0000 690200
 451       2  0    0   0.0000 691939
 452      24  0    0   0.0000 694005
 453     241  0    0   0.0000 694598
 454       1  0    0   0.0000 696390
 455      14  0    0   0.0000 698496
 456     141  0    0   0.0000 699116
 457       2  0    0   0.0000 700588
 458      23  0    0   0.0000 702614
 459     233  0    0   0.0000 703620
 460       1  0    0   0.0000 705360
 461      14  0    0   0.0000 707452
 462     141  0    0   0.0000 708046
 463       2  0    0   0.0000 709691
 464      24  0    0   0.0000 711703
 465     241  0    0   0.0000 712244
 466       1  0    0   0.0000 713716
 467      14  0    0   0.0000 715662
 468     141  0    0   0.0000 716295
 469       2  0    0   0.0000 718020
 470      24  0    0   0.0000 720006
 471     241  0    0   0.0000 720680
 472       2  0    0   0.0000 722365
 473      23  0    0   0.0000 724298
 474     233  0    0   0.0000 724998
 475       2  0    0   0.0000 726603
 476      24  0    0   0.0000 728696
 477     241  0    0   0.0000 729316
 478       2  0    0   0.0000 730935
 479      24  0    0   0.0000 732947
 480     241  0    0   0.0000 733647
 481       2  0    0   0.0000 735333
 482      24  0    0   0.0000 737332
 483     241  0    0   0.0000 737952
 484       1  0    0   0.0000 739464
 485      13  0    0   0.0000 741463
 486     133  0    0   0.0000 742230
 487       2  0    0   0.0000 743916
 488      23  0    0   0.0000 745848
 489     233  0    0   0.0000 746735
 490       1  0    0   0.0000 748234
 491      13  0    0   0.0000 750219
 492     133  0    0   0.0000 750853
 493       1  0    0   0.0000 752445
 494      14  0    0   0.0000 754444
 495     141  0    0   0.0000 755184
 496       1  0    0   0.0000 756816
 497      14  0    0   0.0000 758735
 498     141  0    0   0.0000 759503
 499       2  0    0   0.0000 761134
 500      23  0    0   0.0000 763054
 501     233  0    0   0.0000 763687
 502       2  0    0   0.0000 765239
 503      23  0    0   0.0000 767172
 504     233  0    0   0.0000 767832
 505       2  0    0   0.0000 769397
 506      24  0    0   0.0000 771503
 507     241  0    0   0.0000 772164
 508       2  0    0   0.0000 773809
 509      23  0    0   0.0000 775874
 510     233  0    0   0.0000 776454
 511       1  0    0   0.0000 778020
 512      14  0    0   0.0000 779966
 513     141  0    0   0.0000 780653
 514       2  0    0   0.0000 782338
 515      24  0    0   0.0000 784377
 516     241  0    0   0.0000 784864
 517       1  0    0   0.0000 786376
 518      13  0    0   0.0000 788349
 519     133  0    0   0.0000 788942
 520       2  0    0   0.0000 790654
 521      24  0    0   0.0000 792694
 522     241  0    0   0.0000 793127
 523       1  0    0   0.0000 794746
 524      14  0    0   0.0000 796692
 525     141  0    0   0.0000 797312
 526       1  0    0   0.0000 798891
 527      13  0    0   0.0000 800903
 528     133  0    0   0.0000 801510
 529       2  0    0   0.0000 803156
 530      24  0    0   0.0000 805261
 531     241  0    0   0.0000 805828
 532       1  0    0   0.0000 807434
 533      13  0    0   0.0000 809393
 534     133  0    0   0.0000 810065
 535       1  0    0   0.0000 811752
 536      13  0    0   0.0000 813711
 537     133  0    0   0.0000 814291
 538       1  0    0   0.0000 815910
 539      14  0    0   0.0000 817936
 540     141  0    0   0.0000 818836
 541       2  0    0   0.0000 820348
 542      23  0    0   0.0000 822440
 543     233  0    0   0.0000 823074
 544       2  0    0   0.0000 824799
 545      24  0    0   0.0000 826905
 546     241  0    0   0.0000 827565
 547       2  0    0   0.0000 829304
 548      24  0    0   0.0000 831316
 549     241  0    0   0.0000 831789
 550       1  0    0   0.0000 833435
 551      13  0    0   0.0000 835368
 552     133  0    0   0.0000 835948
 553       2  0    0   0.0000 837433
 554      23  0    0   0.0000 839526
 555     233  0    0   0.0000 840013
 556       2  0    0   0.0000 841498
 557      23  0    0   0.0000 843604
 558     233  0    0   0.0000 844184
 559       1  0    0   0.0000 845896
 560      14  0    0   0.0000 847842
 561     141  0    0   0.0000 848475
 562       1  0    0   0.0000 849908
 563      13  0    0   0.0000 851867
 564     133  0    0   0.0000 852621
 565       1  0    0   0.0000 854279
 566      13  0    0   0.0000 856345
 567     133  0    0   0.0000 856925
 568       1  0    0   0.0000 858504
 569      14  0    0   0.0000 860476
 570     141  0    0   0.0000 861057
 571       2  0    0   0.0000 862689
 572      23  0    0   0.0000 864635
 573     233  0    0   0.0000 865295
 574       1  0    0   0.0000 866780
 575      14  0    0   0.0000 868793
 576     141  0    0   0.0000 869387
 577       1  0    0   0.0000 870925
 578      14  0    0   0.0000 872844
 579     141  0    0   0.0000 873558
 580       1  0    0   0.0000 875270
 581      14  0    0   0.0000 877202
 582     141  0    0   0.0000 877809
