# Supplementary material for: Does the aura surrounding healthy-related imported products fade in China? ERP evidence for the country-of-origin stereotype
Source: PLoS One. 2019 May 23;14(5):e0216866. doi: 10.1371/journal.pone.0216866 (PMC6532883; doi:10.1371/journal.pone.0216866)
Supplement: S1 File — (ZIP) [file pone.0216866.s001.zip › data 1/behavior/12.ev2]

   1       1  0    0   0.0000 4045
   2      14  0    0   0.0000 6124
   3     141  0    0   0.0000 6733
   4       1  0    0   0.0000 8416
   5      14  0    0   0.0000 10509
   6     141  0    0   0.0000 11249
   7       1  0    0   0.0000 12814
   8      14  0    0   0.0000 14813
   9     141  0    0   0.0000 15487
  10       2  0    0   0.0000 17079
  11      24  0    0   0.0000 19118
  12     241  0    0   0.0000 19805
  13       1  0    0   0.0000 21304
  14      14  0    0   0.0000 23396
  15     141  0    0   0.0000 24043
  16       2  0    0   0.0000 25622
  17      23  0    0   0.0000 27688
  18     233  0    0   0.0000 28468
  19       1  0    0   0.0000 30233
  20      13  0    0   0.0000 32245
  21     133  0    0   0.0000 32879
  22       2  0    0   0.0000 34511
  23      24  0    0   0.0000 36564
  24     241  0    0   0.0000 37184
  25       2  0    0   0.0000 38789
  26      24  0    0   0.0000 40722
  27     241  0    0   0.0000 41582
  28       2  0    0   0.0000 43227
  29      24  0    0   0.0000 45186
  30     241  0    0   0.0000 45887
  31       1  0    0   0.0000 47625
  32      14  0    0   0.0000 49651
  33     141  0    0   0.0000 50365
  34       2  0    0   0.0000 51930
  35      23  0    0   0.0000 53982
  36     233  0    0   0.0000 54709
  37       1  0    0   0.0000 56261
  38      14  0    0   0.0000 58287
  39     141  0    0   0.0000 58921
  40       2  0    0   0.0000 60420
  41      24  0    0   0.0000 62445
  42     241  0    0   0.0000 63119
  43       2  0    0   0.0000 64751
  44      24  0    0   0.0000 66750
  45     241  0    0   0.0000 67437
  46       2  0    0   0.0000 69149
  47      23  0    0   0.0000 71201
  48     233  0    0   0.0000 71768
  49       1  0    0   0.0000 73320
  50      14  0    0   0.0000 75266
  51     141  0    0   0.0000 76166
  52       1  0    0   0.0000 77718
  53      13  0    0   0.0000 79651
  54     133  0    0   0.0000 80311
  55       2  0    0   0.0000 81956
  56      23  0    0   0.0000 83929
  57     231  0    0   0.0000 84576
  58       1  0    0   0.0000 86261
  59      13  0    0   0.0000 88367
  60     133  0    0   0.0000 88921
  61       2  0    0   0.0000 90579
  62      24  0    0   0.0000 92498
  63     241  0    0   0.0000 93119
  64       1  0    0   0.0000 94724
  65      14  0    0   0.0000 96776
  66     141  0    0   0.0000 97517
  67       1  0    0   0.0000 99215
  68      13  0    0   0.0000 101134
  69     133  0    0   0.0000 101808
  70       1  0    0   0.0000 103267
  71      13  0    0   0.0000 105186
  72     133  0    0   0.0000 106033
  73       2  0    0   0.0000 107705
  74      23  0    0   0.0000 109757
  75     233  0    0   0.0000 110551
  76       2  0    0   0.0000 112236
  77      24  0    0   0.0000 114289
  78     241  0    0   0.0000 114976
  79       2  0    0   0.0000 116461
  80      23  0    0   0.0000 118553
  81     233  0    0   0.0000 119240
  82       2  0    0   0.0000 120926
  83      23  0    0   0.0000 123031
  84     233  0    0   0.0000 123652
  85       1  0    0   0.0000 125230
  86      14  0    0   0.0000 127149
  87     141  0    0   0.0000 127662
  88       1  0    0   0.0000 129322
  89      14  0    0   0.0000 131294
  90     141  0    0   0.0000 132075
  91       2  0    0   0.0000 133747
  92      24  0    0   0.0000 135692
  93     241  0    0   0.0000 136353
  94       2  0    0   0.0000 138011
  95      23  0    0   0.0000 140037
  96     233  0    0   0.0000 140591
  97       2  0    0   0.0000 142116
  98      24  0    0   0.0000 144035
  99     241  0    0   0.0000 144855
 100       1  0    0   0.0000 146621
 101      14  0    0   0.0000 148660
 102     141  0    0   0.0000 149387
 103       1  0    0   0.0000 150952
 104      14  0    0   0.0000 152885
 105     141  0    0   0.0000 153678
 106       2  0    0   0.0000 155284
 107      24  0    0   0.0000 157349
 108     241  0    0   0.0000 157983
 109       2  0    0   0.0000 159668
 110      23  0    0   0.0000 161761
 111     233  0    0   0.0000 162381
 112       2  0    0   0.0000 164040
 113      23  0    0   0.0000 166012
 114     233  0    0   0.0000 166606
 115       1  0    0   0.0000 168384
 116      13  0    0   0.0000 170463
 117     133  0    0   0.0000 171177
 118       1  0    0   0.0000 172782
 119      13  0    0   0.0000 174781
 120     133  0    0   0.0000 175468
 121       2  0    0   0.0000 177114
 122      23  0    0   0.0000 179193
 123     231  0    0   0.0000 179893
 124       2  0    0   0.0000 181538
 125      24  0    0   0.0000 183577
 126     241  0    0   0.0000 184371
 127       2  0    0   0.0000 185896
 128      24  0    0   0.0000 187909
 129     241  0    0   0.0000 188716
 130       1  0    0   0.0000 190241
 131      14  0    0   0.0000 192174
 132     141  0    0   0.0000 192941
 133       2  0    0   0.0000 194626
 134      24  0    0   0.0000 196652
 135     241  0    0   0.0000 197419
 136       2  0    0   0.0000 199117
 137      23  0    0   0.0000 201076
 138     233  0    0   0.0000 201843
 139       2  0    0   0.0000 203582
 140      23  0    0   0.0000 205581
 141     233  0    0   0.0000 206361
 142       1  0    0   0.0000 207913
 143      14  0    0   0.0000 209966
 144     141  0    0   0.0000 210679
 145     255  0    0   0.0000 220500
 146     255  0    0   0.0000 220501
 147       1  0    0   0.0000 225286
 148      14  0    0   0.0000 227338
 149     141  0    0   0.0000 228025
 150       2  0    0   0.0000 229644
 151      24  0    0   0.0000 231683
 152     241  0    0   0.0000 232356
 153       2  0    0   0.0000 234002
 154      24  0    0   0.0000 235961
 155     241  0    0   0.0000 236728
 156       2  0    0   0.0000 238253
 157      24  0    0   0.0000 240319
 158     241  0    0   0.0000 241059
 159       2  0    0   0.0000 242718
 160      24  0    0   0.0000 244797
 161     241  0    0   0.0000 245524
 162       1  0    0   0.0000 247196
 163      13  0    0   0.0000 249288
 164     133  0    0   0.0000 250002
 165       2  0    0   0.0000 251554
 166      23  0    0   0.0000 253633
 167     233  0    0   0.0000 254360
 168       1  0    0   0.0000 255899
 169      13  0    0   0.0000 257898
 170     133  0    0   0.0000 258571
 171       2  0    0   0.0000 260323
 172      24  0    0   0.0000 262429
 173     241  0    0   0.0000 263183
 174       2  0    0   0.0000 265001
 175      24  0    0   0.0000 266934
 176     241  0    0   0.0000 267594
 177       1  0    0   0.0000 269293
 178      14  0    0   0.0000 271345
 179     141  0    0   0.0000 272019
 180       2  0    0   0.0000 273664
 181      23  0    0   0.0000 275716
 182     233  0    0   0.0000 276443
 183       1  0    0   0.0000 278102
 184      13  0    0   0.0000 280128
 185     133  0    0   0.0000 280801
 186       2  0    0   0.0000 282407
 187      23  0    0   0.0000 284392
 188     233  0    0   0.0000 284999
 189       1  0    0   0.0000 286765
 190      14  0    0   0.0000 288737
 191     141  0    0   0.0000 289358
 192       2  0    0   0.0000 290883
 193      24  0    0   0.0000 292975
 194     241  0    0   0.0000 293609
 195       2  0    0   0.0000 295268
 196      24  0    0   0.0000 297200
 197     241  0    0   0.0000 297754
 198       1  0    0   0.0000 299332
 199      13  0    0   0.0000 301265
 200     133  0    0   0.0000 301859
 201       1  0    0   0.0000 303557
 202      14  0    0   0.0000 305596
 203     141  0    0   0.0000 306217
 204       2  0    0   0.0000 307915
 205      23  0    0   0.0000 309994
 206     233  0    0   0.0000 310575
 207       1  0    0   0.0000 312220
 208      13  0    0   0.0000 314219
 209     133  0    0   0.0000 314799
 210       1  0    0   0.0000 316325
 211      14  0    0   0.0000 318390
 212     141  0    0   0.0000 318984
 213       2  0    0   0.0000 320749
 214      24  0    0   0.0000 322762
 215     241  0    0   0.0000 323343
 216       1  0    0   0.0000 325001
 217      14  0    0   0.0000 326920
 218     141  0    0   0.0000 327567
 219       1  0    0   0.0000 329226
 220      13  0    0   0.0000 331278
 221     133  0    0   0.0000 331885
 222       1  0    0   0.0000 333637
 223      13  0    0   0.0000 335609
 224     133  0    0   0.0000 336217
 225       2  0    0   0.0000 337742
 226      23  0    0   0.0000 339821
 227     233  0    0   0.0000 340481
 228       1  0    0   0.0000 342193
 229      13  0    0   0.0000 344206
 230     133  0    0   0.0000 344786
 231       2  0    0   0.0000 346325
 232      23  0    0   0.0000 348337
 233     233  0    0   0.0000 348984
 234       2  0    0   0.0000 350523
 235      24  0    0   0.0000 352455
 236     241  0    0   0.0000 353076
 237       2  0    0   0.0000 354681
 238      24  0    0   0.0000 356600
 239     241  0    0   0.0000 357487
 240       1  0    0   0.0000 359066
 241      13  0    0   0.0000 361105
 242     133  0    0   0.0000 361698
 243       2  0    0   0.0000 363250
 244      23  0    0   0.0000 365249
 245     233  0    0   0.0000 365924
 246       2  0    0   0.0000 367622
 247      24  0    0   0.0000 369714
 248     241  0    0   0.0000 370294
 249       2  0    0   0.0000 371980
 250      24  0    0   0.0000 374085
 251     241  0    0   0.0000 374692
 252       2  0    0   0.0000 376298
 253      23  0    0   0.0000 378257
 254     233  0    0   0.0000 378956
 255       2  0    0   0.0000 380549
 256      24  0    0   0.0000 382508
 257     241  0    0   0.0000 383062
 258       1  0    0   0.0000 384721
 259      13  0    0   0.0000 386693
 260     133  0    0   0.0000 387247
 261       2  0    0   0.0000 388772
 262      23  0    0   0.0000 390771
 263     233  0    0   0.0000 391378
 264       1  0    0   0.0000 392970
 265      13  0    0   0.0000 394916
 266     133  0    0   0.0000 395510
 267       2  0    0   0.0000 397102
 268      23  0    0   0.0000 399207
 269     233  0    0   0.0000 399761
 270       2  0    0   0.0000 401367
 271      23  0    0   0.0000 403432
 272     233  0    0   0.0000 403998
 273       2  0    0   0.0000 405658
 274      24  0    0   0.0000 407764
 275     241  0    0   0.0000 408371
 276       1  0    0   0.0000 410069
 277      14  0    0   0.0000 412108
 278     141  0    0   0.0000 412754
 279       2  0    0   0.0000 414214
 280      24  0    0   0.0000 416213
 281     241  0    0   0.0000 417073
 282       1  0    0   0.0000 418852
 283      13  0    0   0.0000 420944
 284     133  0    0   0.0000 421591
 285       2  0    0   0.0000 423130
 286      24  0    0   0.0000 425129
 287     241  0    0   0.0000 425656
 288       1  0    0   0.0000 427275
 289      14  0    0   0.0000 429327
 290     141  0    0   0.0000 429881
 291     255  0    0   0.0000 435000
 292     255  0    0   0.0000 435001
 293       1  0    0   0.0000 443302
 294      14  0    0   0.0000 445221
 295     141  0    0   0.0000 445815
 296       2  0    0   0.0000 447420
 297      24  0    0   0.0000 449406
 298     241  0    0   0.0000 450053
 299       1  0    0   0.0000 451631
 300      13  0    0   0.0000 453577
 301     133  0    0   0.0000 454544
 302       1  0    0   0.0000 456043
 303      13  0    0   0.0000 458015
 304     133  0    0   0.0000 458622
 305       2  0    0   0.0000 460241
 306      23  0    0   0.0000 462333
 307     233  0    0   0.0000 463007
 308       2  0    0   0.0000 464586
 309      24  0    0   0.0000 466691
 310     241  0    0   0.0000 467312
 311       1  0    0   0.0000 469010
 312      13  0    0   0.0000 470996
 313     133  0    0   0.0000 471589
 314       1  0    0   0.0000 473262
 315      13  0    0   0.0000 475247
 316     133  0    0   0.0000 475801
 317       1  0    0   0.0000 477353
 318      14  0    0   0.0000 479366
 319     141  0    0   0.0000 480133
 320       1  0    0   0.0000 481645
 321      14  0    0   0.0000 483670
 322     141  0    0   0.0000 484304
 323       1  0    0   0.0000 485909
 324      14  0    0   0.0000 487975
 325     141  0    0   0.0000 488742
 326       1  0    0   0.0000 490187
 327      14  0    0   0.0000 492213
 328     141  0    0   0.0000 492847
 329       2  0    0   0.0000 494545
 330      24  0    0   0.0000 496478
 331     241  0    0   0.0000 497138
 332       1  0    0   0.0000 498770
 333      13  0    0   0.0000 500796
 334     133  0    0   0.0000 501403
 335       1  0    0   0.0000 502942
 336      14  0    0   0.0000 504927
 337     141  0    0   0.0000 505574
 338       2  0    0   0.0000 507233
 339      24  0    0   0.0000 509259
 340     241  0    0   0.0000 509799
 341       2  0    0   0.0000 511404
 342      23  0    0   0.0000 513484
 343     233  0    0   0.0000 514077
 344       1  0    0   0.0000 515763
 345      13  0    0   0.0000 517775
 346     133  0    0   0.0000 518342
 347       1  0    0   0.0000 519934
 348      13  0    0   0.0000 522040
 349     133  0    0   0.0000 522607
 350       1  0    0   0.0000 524319
 351      14  0    0   0.0000 526424
 352     141  0    0   0.0000 527004
 353       1  0    0   0.0000 528517
 354      14  0    0   0.0000 530623
 355     141  0    0   0.0000 531176
 356       2  0    0   0.0000 532795
 357      24  0    0   0.0000 534887
 358     241  0    0   0.0000 535440
 359       1  0    0   0.0000 536980
 360      14  0    0   0.0000 538899
 361     141  0    0   0.0000 539679
 362       1  0    0   0.0000 541271
 363      14  0    0   0.0000 543230
 364     141  0    0   0.0000 543811
 365       1  0    0   0.0000 545443
 366      14  0    0   0.0000 547468
 367     141  0    0   0.0000 548062
 368       1  0    0   0.0000 549561
 369      13  0    0   0.0000 551573
 370     133  0    0   0.0000 552140
 371       1  0    0   0.0000 553745
 372      14  0    0   0.0000 555718
 373     141  0    0   0.0000 556298
 374       1  0    0   0.0000 558090
 375      14  0    0   0.0000 560196
 376     141  0    0   0.0000 560750
 377       2  0    0   0.0000 562435
 378      24  0    0   0.0000 564447
 379     241  0    0   0.0000 564973
 380       1  0    0   0.0000 566646
 381      13  0    0   0.0000 568659
 382     133  0    0   0.0000 569386
 383       1  0    0   0.0000 570858
 384      14  0    0   0.0000 572844
 385     141  0    0   0.0000 573584
 386       2  0    0   0.0000 575296
 387      23  0    0   0.0000 577335
 388     233  0    0   0.0000 577902
 389       1  0    0   0.0000 579507
 390      13  0    0   0.0000 581586
 391     133  0    0   0.0000 582167
 392       2  0    0   0.0000 583785
 393      23  0    0   0.0000 585878
 394     233  0    0   0.0000 586445
 395       1  0    0   0.0000 588077
 396      13  0    0   0.0000 590009
 397     133  0    0   0.0000 590563
 398       1  0    0   0.0000 592142
 399      13  0    0   0.0000 594154
 400     133  0    0   0.0000 594654
 401       1  0    0   0.0000 596286
 402      13  0    0   0.0000 598286
 403     133  0    0   0.0000 598773
 404       1  0    0   0.0000 600431
 405      14  0    0   0.0000 602430
 406     141  0    0   0.0000 603104
 407       1  0    0   0.0000 604802
 408      13  0    0   0.0000 606908
 409     133  0    0   0.0000 607515
 410       2  0    0   0.0000 609054
 411      24  0    0   0.0000 611160
 412     241  0    0   0.0000 611739
 413       1  0    0   0.0000 613399
 414      14  0    0   0.0000 615464
 415     141  0    0   0.0000 616045
 416       1  0    0   0.0000 617677
 417      14  0    0   0.0000 619742
 418     141  0    0   0.0000 620309
 419       2  0    0   0.0000 621941
 420      23  0    0   0.0000 624021
 421     233  0    0   0.0000 624614
 422       1  0    0   0.0000 626206
 423      14  0    0   0.0000 628125
 424     141  0    0   0.0000 628652
 425       1  0    0   0.0000 630178
 426      13  0    0   0.0000 632164
 427     133  0    0   0.0000 632757
 428       2  0    0   0.0000 634323
 429      23  0    0   0.0000 636362
 430     233  0    0   0.0000 636915
 431       1  0    0   0.0000 638547
 432      13  0    0   0.0000 640613
 433     133  0    0   0.0000 641700
 434       2  0    0   0.0000 643318
 435      24  0    0   0.0000 645278
 436     241  0    0   0.0000 645898
 437     255  0    0   0.0000 653100
 438     255  0    0   0.0000 653101
 439       1  0    0   0.0000 655635
 440      14  0    0   0.0000 657594
 441     141  0    0   0.0000 658161
 442       1  0    0   0.0000 659806
 443      13  0    0   0.0000 661832
 444     133  0    0   0.0000 662412
 445       2  0    0   0.0000 664044
 446      23  0    0   0.0000 666137
 447     233  0    0   0.0000 666743
 448       1  0    0   0.0000 668363
 449      13  0    0   0.0000 670468
 450     133  0    0   0.0000 671249
 451       1  0    0   0.0000 672854
 452      13  0    0   0.0000 674906
 453     133  0    0   0.0000 675580
 454       2  0    0   0.0000 677252
 455      23  0    0   0.0000 679304
 456     233  0    0   0.0000 679885
 457       1  0    0   0.0000 681357
 458      14  0    0   0.0000 683316
 459     141  0    0   0.0000 683949
 460       2  0    0   0.0000 685568
 461      23  0    0   0.0000 687661
 462     233  0    0   0.0000 688348
 463       2  0    0   0.0000 689953
 464      23  0    0   0.0000 692045
 465     233  0    0   0.0000 692706
 466       1  0    0   0.0000 694378
 467      14  0    0   0.0000 696297
 468     141  0    0   0.0000 696890
 469       1  0    0   0.0000 698442
 470      14  0    0   0.0000 700548
 471     141  0    0   0.0000 701355
 472       2  0    0   0.0000 702880
 473      24  0    0   0.0000 704880
 474     241  0    0   0.0000 705473
 475       2  0    0   0.0000 707052
 476      24  0    0   0.0000 709144
 477     241  0    0   0.0000 709751
 478       1  0    0   0.0000 711490
 479      13  0    0   0.0000 713489
 480     133  0    0   0.0000 714043
 481       1  0    0   0.0000 715595
 482      13  0    0   0.0000 717527
 483     133  0    0   0.0000 718174
 484       2  0    0   0.0000 719766
 485      24  0    0   0.0000 721792
 486     241  0    0   0.0000 722599
 487       1  0    0   0.0000 724377
 488      13  0    0   0.0000 726376
 489     133  0    0   0.0000 726917
 490       1  0    0   0.0000 728682
 491      14  0    0   0.0000 730668
 492     141  0    0   0.0000 731248
 493       1  0    0   0.0000 733027
 494      13  0    0   0.0000 735106
 495     133  0    0   0.0000 735740
 496       1  0    0   0.0000 737478
 497      13  0    0   0.0000 739517
 498     133  0    0   0.0000 739991
 499       2  0    0   0.0000 741636
 500      24  0    0   0.0000 743662
 501     241  0    0   0.0000 744416
 502       1  0    0   0.0000 745861
 503      13  0    0   0.0000 747940
 504     133  0    0   0.0000 748560
 505       1  0    0   0.0000 750046
 506      13  0    0   0.0000 751965
 507     133  0    0   0.0000 752559
 508       2  0    0   0.0000 754257
 509      24  0    0   0.0000 756336
 510     241  0    0   0.0000 756957
 511       1  0    0   0.0000 758522
 512      13  0    0   0.0000 760561
 513     133  0    0   0.0000 761155
 514       2  0    0   0.0000 762733
 515      23  0    0   0.0000 764759
 516     233  0    0   0.0000 765286
 517       2  0    0   0.0000 766892
 518      23  0    0   0.0000 768877
 519     233  0    0   0.0000 769404
 520       2  0    0   0.0000 771170
 521      24  0    0   0.0000 773169
 522     241  0    0   0.0000 773709
 523       2  0    0   0.0000 775341
 524      23  0    0   0.0000 777407
 525     233  0    0   0.0000 777974
 526       2  0    0   0.0000 779566
 527      23  0    0   0.0000 781592
 528     233  0    0   0.0000 782199
 529       2  0    0   0.0000 783777
 530      23  0    0   0.0000 785856
 531     233  0    0   0.0000 786383
 532       2  0    0   0.0000 787949
 533      24  0    0   0.0000 789895
 534     241  0    0   0.0000 790462
 535       1  0    0   0.0000 792014
 536      13  0    0   0.0000 793946
 537     133  0    0   0.0000 794513
 538       1  0    0   0.0000 796132
 539      13  0    0   0.0000 798051
 540     133  0    0   0.0000 798591
 541       2  0    0   0.0000 800370
 542      24  0    0   0.0000 802356
 543     241  0    0   0.0000 803056
 544       2  0    0   0.0000 804581
 545      24  0    0   0.0000 806674
 546     241  0    0   0.0000 807214
 547       1  0    0   0.0000 808766
 548      14  0    0   0.0000 810765
 549     141  0    0   0.0000 811319
 550       1  0    0   0.0000 813111
 551      14  0    0   0.0000 815190
 552     141  0    0   0.0000 815744
 553       2  0    0   0.0000 817535
 554      23  0    0   0.0000 819508
 555     233  0    0   0.0000 820022
 556       2  0    0   0.0000 821694
 557      23  0    0   0.0000 823693
 558     233  0    0   0.0000 824300
 559       2  0    0   0.0000 825892
 560      23  0    0   0.0000 827984
 561     233  0    0   0.0000 828551
 562       2  0    0   0.0000 830050
 563      23  0    0   0.0000 832022
 564     233  0    0   0.0000 832509
 565       2  0    0   0.0000 834168
 566      23  0    0   0.0000 836234
 567     233  0    0   0.0000 836841
 568       1  0    0   0.0000 838566
 569      14  0    0   0.0000 840538
 570     141  0    0   0.0000 841105
 571       2  0    0   0.0000 842884
 572      23  0    0   0.0000 844843
 573     233  0    0   0.0000 845437
 574       2  0    0   0.0000 847095
 575      23  0    0   0.0000 849135
 576     233  0    0   0.0000 849635
 577       2  0    0   0.0000 851160
 578      23  0    0   0.0000 853159
 579     233  0    0   0.0000 853660
 580       2  0    0   0.0000 855238
 581      23  0    0   0.0000 857198
 582     233  0    0   0.0000 857738
