# Supplementary material for: Does the aura surrounding healthy-related imported products fade in China? ERP evidence for the country-of-origin stereotype
Source: PLoS One. 2019 May 23;14(5):e0216866. doi: 10.1371/journal.pone.0216866 (PMC6532883; doi:10.1371/journal.pone.0216866)
Supplement: S1 File — (ZIP) [file pone.0216866.s001.zip › data 1/behavior/13.ev2]

   1       1  0    0   0.0000 4497
   2      14  0    0   0.0000 6416
   3     141  0    0   0.0000 7306
   4       2  0    0   0.0000 9042
   5      23  0    0   0.0000 10974
   6     233  0    0   0.0000 11728
   7       1  0    0   0.0000 13373
   8      13  0    0   0.0000 15292
   9     133  0    0   0.0000 16073
  10       1  0    0   0.0000 17705
  11      14  0    0   0.0000 19757
  12     141  0    0   0.0000 20391
  13       1  0    0   0.0000 21863
  14      13  0    0   0.0000 23809
  15     133  0    0   0.0000 24496
  16       2  0    0   0.0000 26127
  17      23  0    0   0.0000 28207
  18     233  0    0   0.0000 28707
  19       2  0    0   0.0000 30352
  20      23  0    0   0.0000 32445
  21     233  0    0   0.0000 33105
  22       1  0    0   0.0000 34564
  23      13  0    0   0.0000 36509
  24     133  0    0   0.0000 37330
  25       1  0    0   0.0000 39028
  26      14  0    0   0.0000 41107
  27     141  0    0   0.0000 41768
  28       2  0    0   0.0000 43266
  29      24  0    0   0.0000 45359
  30     241  0    0   0.0000 45992
  31       1  0    0   0.0000 47651
  32      13  0    0   0.0000 49570
  33     133  0    0   0.0000 50124
  34       1  0    0   0.0000 51849
  35      14  0    0   0.0000 53875
  36     141  0    0   0.0000 54455
  37       1  0    0   0.0000 56181
  38      14  0    0   0.0000 58166
  39     141  0    0   0.0000 58707
  40       1  0    0   0.0000 60485
  41      14  0    0   0.0000 62484
  42     141  0    0   0.0000 63091
  43       2  0    0   0.0000 64870
  44      23  0    0   0.0000 66816
  45     233  0    0   0.0000 67515
  46       1  0    0   0.0000 69241
  47      14  0    0   0.0000 71254
  48     141  0    0   0.0000 71794
  49       1  0    0   0.0000 73493
  50      14  0    0   0.0000 75479
  51     141  0    0   0.0000 76072
  52       2  0    0   0.0000 77664
  53      23  0    0   0.0000 79717
  54     233  0    0   0.0000 80310
  55       2  0    0   0.0000 81849
  56      23  0    0   0.0000 83822
  57     233  0    0   0.0000 84602
  58       1  0    0   0.0000 86220
  59      13  0    0   0.0000 88286
  60     133  0    0   0.0000 88906
  61       1  0    0   0.0000 90352
  62      14  0    0   0.0000 92284
  63     141  0    0   0.0000 92905
  64       1  0    0   0.0000 94537
  65      14  0    0   0.0000 96602
  66     141  0    0   0.0000 97156
  67       1  0    0   0.0000 98642
  68      14  0    0   0.0000 100721
  69     141  0    0   0.0000 101354
  70       2  0    0   0.0000 102906
  71      24  0    0   0.0000 104879
  72     241  0    0   0.0000 105432
  73       1  0    0   0.0000 107104
  74      14  0    0   0.0000 109130
  75     141  0    0   0.0000 109657
  76       1  0    0   0.0000 111183
  77      13  0    0   0.0000 113102
  78     133  0    0   0.0000 113682
  79       2  0    0   0.0000 115407
  80      23  0    0   0.0000 117433
  81     233  0    0   0.0000 118120
  82       2  0    0   0.0000 119765
  83      24  0    0   0.0000 121751
  84     241  0    0   0.0000 122331
  85       2  0    0   0.0000 123950
  86      24  0    0   0.0000 125989
  87     241  0    0   0.0000 126623
  88       2  0    0   0.0000 128215
  89      24  0    0   0.0000 130147
  90     241  0    0   0.0000 130834
  91       2  0    0   0.0000 132560
  92      24  0    0   0.0000 134505
  93     241  0    0   0.0000 135072
  94       1  0    0   0.0000 136824
  95      14  0    0   0.0000 138797
  96     141  0    0   0.0000 139457
  97       1  0    0   0.0000 141062
  98      13  0    0   0.0000 143022
  99     133  0    0   0.0000 143708
 100       1  0    0   0.0000 145354
 101      13  0    0   0.0000 147473
 102     133  0    0   0.0000 148027
 103       2  0    0   0.0000 149512
 104      24  0    0   0.0000 151618
 105     241  0    0   0.0000 152171
 106       2  0    0   0.0000 153883
 107      24  0    0   0.0000 155856
 108     241  0    0   0.0000 156423
 109       1  0    0   0.0000 158028
 110      14  0    0   0.0000 160001
 111     141  0    0   0.0000 160474
 112       2  0    0   0.0000 162093
 113      24  0    0   0.0000 164039
 114     241  0    0   0.0000 164526
 115       1  0    0   0.0000 166118
 116      14  0    0   0.0000 168104
 117     141  0    0   0.0000 168551
 118       2  0    0   0.0000 170169
 119      24  0    0   0.0000 172222
 120     241  0    0   0.0000 172762
 121       1  0    0   0.0000 174341
 122      13  0    0   0.0000 176300
 123     133  0    0   0.0000 176947
 124       1  0    0   0.0000 178512
 125      13  0    0   0.0000 180431
 126     133  0    0   0.0000 180958
 127       1  0    0   0.0000 182524
 128      14  0    0   0.0000 184629
 129     141  0    0   0.0000 185210
 130       2  0    0   0.0000 186828
 131      23  0    0   0.0000 188748
 132     233  0    0   0.0000 189380
 133       2  0    0   0.0000 190813
 134      24  0    0   0.0000 192732
 135     241  0    0   0.0000 193219
 136       2  0    0   0.0000 194865
 137      24  0    0   0.0000 196891
 138     241  0    0   0.0000 197391
 139       1  0    0   0.0000 198956
 140      13  0    0   0.0000 200982
 141     133  0    0   0.0000 201616
 142       1  0    0   0.0000 203341
 143      14  0    0   0.0000 205247
 144     141  0    0   0.0000 205774
 145     255  0    0   0.0000 212000
 146     255  0    0   0.0000 212001
 147       1  0    0   0.0000 217115
 148      13  0    0   0.0000 219075
 149     133  0    0   0.0000 219735
 150       1  0    0   0.0000 221327
 151      13  0    0   0.0000 223273
 152     133  0    0   0.0000 223747
 153       1  0    0   0.0000 225432
 154      14  0    0   0.0000 227351
 155     141  0    0   0.0000 227945
 156       2  0    0   0.0000 229537
 157      24  0    0   0.0000 231496
 158     241  0    0   0.0000 232009
 159       1  0    0   0.0000 233548
 160      14  0    0   0.0000 235521
 161     141  0    0   0.0000 235981
 162       1  0    0   0.0000 237560
 163      13  0    0   0.0000 239625
 164     133  0    0   0.0000 240192
 165       1  0    0   0.0000 241744
 166      14  0    0   0.0000 243837
 167     141  0    0   0.0000 244377
 168       2  0    0   0.0000 246036
 169      23  0    0   0.0000 248035
 170     233  0    0   0.0000 248629
 171       2  0    0   0.0000 250114
 172      23  0    0   0.0000 252180
 173     233  0    0   0.0000 252693
 174       1  0    0   0.0000 254259
 175      13  0    0   0.0000 256205
 176     133  0    0   0.0000 256785
 177       2  0    0   0.0000 258537
 178      24  0    0   0.0000 260643
 179     241  0    0   0.0000 261210
 180       1  0    0   0.0000 262842
 181      13  0    0   0.0000 264774
 182     133  0    0   0.0000 265274
 183       2  0    0   0.0000 266986
 184      23  0    0   0.0000 268906
 185     233  0    0   0.0000 269459
 186       1  0    0   0.0000 271264
 187      14  0    0   0.0000 273277
 188     141  0    0   0.0000 273831
 189       1  0    0   0.0000 275396
 190      14  0    0   0.0000 277408
 191     141  0    0   0.0000 277962
 192       2  0    0   0.0000 279447
 193      24  0    0   0.0000 281393
 194     241  0    0   0.0000 281947
 195       2  0    0   0.0000 283579
 196      24  0    0   0.0000 285538
 197     241  0    0   0.0000 286105
 198       2  0    0   0.0000 287884
 199      23  0    0   0.0000 289789
 200     233  0    0   0.0000 290383
 201       2  0    0   0.0000 292068
 202      23  0    0   0.0000 294001
 203     233  0    0   0.0000 294448
 204       1  0    0   0.0000 295880
 205      14  0    0   0.0000 297946
 206     141  0    0   0.0000 298539
 207       1  0    0   0.0000 300238
 208      14  0    0   0.0000 302277
 209     141  0    0   0.0000 302831
 210       1  0    0   0.0000 304463
 211      13  0    0   0.0000 306435
 212     133  0    0   0.0000 307016
 213       1  0    0   0.0000 308674
 214      13  0    0   0.0000 310620
 215     133  0    0   0.0000 311200
 216       2  0    0   0.0000 312872
 217      23  0    0   0.0000 314938
 218     233  0    0   0.0000 315425
 219       2  0    0   0.0000 316897
 220      24  0    0   0.0000 318843
 221     241  0    0   0.0000 319450
 222       1  0    0   0.0000 321082
 223      14  0    0   0.0000 323108
 224     141  0    0   0.0000 323621
 225       1  0    0   0.0000 325067
 226      13  0    0   0.0000 326986
 227     133  0    0   0.0000 327526
 228       2  0    0   0.0000 329052
 229      23  0    0   0.0000 331131
 230     233  0    0   0.0000 331631
 231       2  0    0   0.0000 333423
 232      24  0    0   0.0000 335462
 233     241  0    0   0.0000 335976
 234       2  0    0   0.0000 337608
 235      24  0    0   0.0000 339687
 236     241  0    0   0.0000 340254
 237       2  0    0   0.0000 341953
 238      24  0    0   0.0000 343912
 239     241  0    0   0.0000 344425
 240       2  0    0   0.0000 346044
 241      24  0    0   0.0000 347977
 242     241  0    0   0.0000 348570
 243       2  0    0   0.0000 350242
 244      23  0    0   0.0000 352175
 245     233  0    0   0.0000 352808
 246       1  0    0   0.0000 354440
 247      13  0    0   0.0000 356359
 248     133  0    0   0.0000 357073
 249       2  0    0   0.0000 358692
 250      24  0    0   0.0000 360611
 251     241  0    0   0.0000 361151
 252       2  0    0   0.0000 362703
 253      24  0    0   0.0000 364756
 254     241  0    0   0.0000 365217
 255       2  0    0   0.0000 366848
 256      24  0    0   0.0000 368900
 257     241  0    0   0.0000 369401
 258       2  0    0   0.0000 371006
 259      23  0    0   0.0000 373085
 260     233  0    0   0.0000 373519
 261       1  0    0   0.0000 375044
 262      13  0    0   0.0000 376990
 263     133  0    0   0.0000 377544
 264       2  0    0   0.0000 379256
 265      24  0    0   0.0000 381322
 266     241  0    0   0.0000 381849
 267       2  0    0   0.0000 383507
 268      23  0    0   0.0000 385453
 269     233  0    0   0.0000 386033
 270       1  0    0   0.0000 387705
 271      13  0    0   0.0000 389691
 272     133  0    0   0.0000 390205
 273       1  0    0   0.0000 391757
 274      13  0    0   0.0000 393729
 275     133  0    0   0.0000 394176
 276       1  0    0   0.0000 395715
 277      14  0    0   0.0000 397661
 278     141  0    0   0.0000 398175
 279       2  0    0   0.0000 399780
 280      23  0    0   0.0000 401846
 281     233  0    0   0.0000 402386
 282       2  0    0   0.0000 403951
 283      24  0    0   0.0000 406004
 284     241  0    0   0.0000 406451
 285       1  0    0   0.0000 408056
 286      14  0    0   0.0000 410109
 287     141  0    0   0.0000 410649
 288       2  0    0   0.0000 412308
 289      23  0    0   0.0000 414333
 290     233  0    0   0.0000 414980
 291     255  0    0   0.0000 419800
 292     255  0    0   0.0000 419801
 293       1  0    0   0.0000 426539
 294     255  0    0   0.0000 427400
 295     255  0    0   0.0000 427401
 296      14  0    0   0.0000 427525
 297     141  0    0   0.0000 428119
 298       2  0    0   0.0000 429884
 299      23  0    0   0.0000 431817
 300     233  0    0   0.0000 432369
 301       2  0    0   0.0000 434069
 302      23  0    0   0.0000 436041
 303     233  0    0   0.0000 436595
 304       1  0    0   0.0000 438280
 305      14  0    0   0.0000 440213
 306     141  0    0   0.0000 440846
 307       1  0    0   0.0000 442465
 308      14  0    0   0.0000 444424
 309     141  0    0   0.0000 444925
 310       2  0    0   0.0000 446610
 311      23  0    0   0.0000 448596
 312     233  0    0   0.0000 449123
 313       1  0    0   0.0000 450808
 314      13  0    0   0.0000 452914
 315     133  0    0   0.0000 453441
 316       2  0    0   0.0000 455006
 317      24  0    0   0.0000 456965
 318     241  0    0   0.0000 457558
 319       2  0    0   0.0000 459058
 320      24  0    0   0.0000 461123
 321     241  0    0   0.0000 461651
 322       2  0    0   0.0000 463202
 323      24  0    0   0.0000 465162
 324     241  0    0   0.0000 465662
 325       1  0    0   0.0000 467214
 326      14  0    0   0.0000 469200
 327     141  0    0   0.0000 469634
 328       2  0    0   0.0000 471132
 329      24  0    0   0.0000 473105
 330     241  0    0   0.0000 473565
 331       1  0    0   0.0000 475224
 332      14  0    0   0.0000 477329
 333     141  0    0   0.0000 477803
 334       1  0    0   0.0000 479409
 335      13  0    0   0.0000 481448
 336     133  0    0   0.0000 482000
 337       1  0    0   0.0000 483700
 338      13  0    0   0.0000 485726
 339     133  0    0   0.0000 486186
 340       1  0    0   0.0000 487885
 341      13  0    0   0.0000 489884
 342     133  0    0   0.0000 490331
 343       1  0    0   0.0000 491910
 344      14  0    0   0.0000 493882
 345     141  0    0   0.0000 494382
 346       2  0    0   0.0000 496001
 347      23  0    0   0.0000 497934
 348     233  0    0   0.0000 498447
 349       2  0    0   0.0000 500066
 350      23  0    0   0.0000 501985
 351     233  0    0   0.0000 502445
 352       2  0    0   0.0000 504077
 353      24  0    0   0.0000 506050
 354     241  0    0   0.0000 506590
 355       1  0    0   0.0000 508236
 356      13  0    0   0.0000 510341
 357     133  0    0   0.0000 510881
 358       2  0    0   0.0000 512460
 359      23  0    0   0.0000 514539
 360     233  0    0   0.0000 514932
 361       1  0    0   0.0000 516392
 362      13  0    0   0.0000 518338
 363     133  0    0   0.0000 518811
 364       1  0    0   0.0000 520363
 365      14  0    0   0.0000 522469
 366     141  0    0   0.0000 522996
 367       2  0    0   0.0000 524748
 368      23  0    0   0.0000 526681
 369     233  0    0   0.0000 527193
 370       2  0    0   0.0000 528773
 371      23  0    0   0.0000 530785
 372     233  0    0   0.0000 531246
 373       1  0    0   0.0000 532878
 374      14  0    0   0.0000 534824
 375     141  0    0   0.0000 535364
 376       1  0    0   0.0000 536969
 377      13  0    0   0.0000 538982
 378     133  0    0   0.0000 539509
 379       1  0    0   0.0000 541008
 380      13  0    0   0.0000 542940
 381     133  0    0   0.0000 543480
 382       2  0    0   0.0000 545046
 383      24  0    0   0.0000 547018
 384     241  0    0   0.0000 547545
 385       2  0    0   0.0000 549230
 386      23  0    0   0.0000 551150
 387     233  0    0   0.0000 551663
 388       2  0    0   0.0000 553402
 389      24  0    0   0.0000 555401
 390     241  0    0   0.0000 555995
 391       1  0    0   0.0000 557613
 392      13  0    0   0.0000 559572
 393     133  0    0   0.0000 560193
 394       1  0    0   0.0000 561678
 395      13  0    0   0.0000 563677
 396     133  0    0   0.0000 564258
 397       1  0    0   0.0000 565836
 398      14  0    0   0.0000 567795
 399     141  0    0   0.0000 568322
 400       1  0    0   0.0000 569981
 401      14  0    0   0.0000 571914
 402     141  0    0   0.0000 572374
 403       1  0    0   0.0000 574046
 404      13  0    0   0.0000 576018
 405     133  0    0   0.0000 576492
 406       1  0    0   0.0000 578204
 407      13  0    0   0.0000 580256
 408     133  0    0   0.0000 580810
 409       1  0    0   0.0000 582562
 410      14  0    0   0.0000 584588
 411     141  0    0   0.0000 585075
 412       1  0    0   0.0000 586774
 413      14  0    0   0.0000 588839
 414     141  0    0   0.0000 589353
 415       2  0    0   0.0000 590985
 416      23  0    0   0.0000 592971
 417     233  0    0   0.0000 593511
 418       1  0    0   0.0000 594983
 419      13  0    0   0.0000 597022
 420     133  0    0   0.0000 597469
 421       2  0    0   0.0000 599061
 422      23  0    0   0.0000 601074
 423     233  0    0   0.0000 601468
 424       2  0    0   0.0000 603099
 425      24  0    0   0.0000 605152
 426     241  0    0   0.0000 605812
 427       2  0    0   0.0000 607577
 428      24  0    0   0.0000 609537
 429     241  0    0   0.0000 610130
 430       2  0    0   0.0000 611722
 431      23  0    0   0.0000 613775
 432     233  0    0   0.0000 614275
 433       1  0    0   0.0000 615920
 434      13  0    0   0.0000 618013
 435     133  0    0   0.0000 618500
 436       2  0    0   0.0000 620092
 437      23  0    0   0.0000 622038
 438     233  0    0   0.0000 622511
 439     255  0    0   0.0000 629300
 440     255  0    0   0.0000 629301
 441       1  0    0   0.0000 638111
 442      13  0    0   0.0000 640203
 443     133  0    0   0.0000 640650
 444       2  0    0   0.0000 642269
 445      24  0    0   0.0000 644241
 446     241  0    0   0.0000 644727
 447       1  0    0   0.0000 646374
 448      14  0    0   0.0000 648319
 449     141  0    0   0.0000 648860
 450       2  0    0   0.0000 650438
 451      23  0    0   0.0000 652464
 452     233  0    0   0.0000 652938
 453       1  0    0   0.0000 654556
 454      13  0    0   0.0000 656636
 455     133  0    0   0.0000 657029
 456       1  0    0   0.0000 658728
 457      14  0    0   0.0000 660674
 458     141  0    0   0.0000 661174
 459       2  0    0   0.0000 662873
 460      23  0    0   0.0000 664792
 461     233  0    0   0.0000 665346
 462       2  0    0   0.0000 666964
 463      24  0    0   0.0000 668937
 464     241  0    0   0.0000 669437
 465       2  0    0   0.0000 671202
 466      23  0    0   0.0000 673228
 467     233  0    0   0.0000 673742
 468       1  0    0   0.0000 675227
 469      13  0    0   0.0000 677266
 470     133  0    0   0.0000 677740
 471       2  0    0   0.0000 679439
 472      24  0    0   0.0000 681411
 473     241  0    0   0.0000 681938
 474       1  0    0   0.0000 683463
 475      13  0    0   0.0000 685569
 476     133  0    0   0.0000 686096
 477       2  0    0   0.0000 687728
 478      23  0    0   0.0000 689701
 479     231  0    0   0.0000 690120
 480       2  0    0   0.0000 691780
 481      23  0    0   0.0000 693819
 482     233  0    0   0.0000 694373
 483       2  0    0   0.0000 695911
 484      24  0    0   0.0000 697977
 485     241  0    0   0.0000 698557
 486       2  0    0   0.0000 700203
 487      24  0    0   0.0000 702308
 488     241  0    0   0.0000 702862
 489       2  0    0   0.0000 704374
 490      23  0    0   0.0000 706386
 491     233  0    0   0.0000 706913
 492       1  0    0   0.0000 708492
 493      14  0    0   0.0000 710585
 494     141  0    0   0.0000 711258
 495       2  0    0   0.0000 712877
 496      23  0    0   0.0000 714809
 497     233  0    0   0.0000 715363
 498       2  0    0   0.0000 717088
 499      24  0    0   0.0000 719021
 500     241  0    0   0.0000 719561
 501       2  0    0   0.0000 721273
 502      23  0    0   0.0000 723232
 503     233  0    0   0.0000 723746
 504       1  0    0   0.0000 725458
 505      13  0    0   0.0000 727564
 506     133  0    0   0.0000 728051
 507       2  0    0   0.0000 729643
 508      24  0    0   0.0000 731708
 509     241  0    0   0.0000 732275
 510       1  0    0   0.0000 733827
 511      13  0    0   0.0000 735880
 512     133  0    0   0.0000 736394
 513       1  0    0   0.0000 738119
 514      14  0    0   0.0000 740051
 515     141  0    0   0.0000 740578
 516       2  0    0   0.0000 742157
 517      23  0    0   0.0000 744076
 518     233  0    0   0.0000 744563
 519       2  0    0   0.0000 746222
 520      24  0    0   0.0000 748221
 521     241  0    0   0.0000 748788
 522       1  0    0   0.0000 750513
 523      13  0    0   0.0000 752512
 524     133  0    0   0.0000 753426
 525       2  0    0   0.0000 755058
 526      24  0    0   0.0000 757137
 527     241  0    0   0.0000 757691
 528       1  0    0   0.0000 759469
 529      14  0    0   0.0000 761455
 530     141  0    0   0.0000 762129
 531       1  0    0   0.0000 763761
 532      13  0    0   0.0000 765693
 533     133  0    0   0.0000 766273
 534       2  0    0   0.0000 767905
 535      23  0    0   0.0000 769918
 536     233  0    0   0.0000 770512
 537       1  0    0   0.0000 772104
 538      14  0    0   0.0000 774103
 539     141  0    0   0.0000 774670
 540       2  0    0   0.0000 776302
 541      23  0    0   0.0000 778367
 542     233  0    0   0.0000 779014
 543       2  0    0   0.0000 780566
 544      24  0    0   0.0000 782486
 545     241  0    0   0.0000 783026
 546       1  0    0   0.0000 784711
 547      14  0    0   0.0000 786630
 548     141  0    0   0.0000 787171
 549       1  0    0   0.0000 788656
 550      13  0    0   0.0000 790589
 551     133  0    0   0.0000 791209
 552       1  0    0   0.0000 792894
 553      13  0    0   0.0000 794960
 554     133  0    0   0.0000 795474
 555       2  0    0   0.0000 797132
 556      23  0    0   0.0000 799185
 557     233  0    0   0.0000 799712
 558       1  0    0   0.0000 801237
 559      14  0    0   0.0000 803183
 560     141  0    0   0.0000 803777
 561       2  0    0   0.0000 805489
 562      23  0    0   0.0000 807568
 563     233  0    0   0.0000 808028
 564       1  0    0   0.0000 809607
 565      14  0    0   0.0000 811699
 566     141  0    0   0.0000 812199
 567       2  0    0   0.0000 813871
 568      23  0    0   0.0000 815844
 569     233  0    0   0.0000 816304
 570       1  0    0   0.0000 818003
 571      13  0    0   0.0000 819989
 572     133  0    0   0.0000 820756
 573       2  0    0   0.0000 822548
 574      24  0    0   0.0000 824480
 575     241  0    0   0.0000 825074
 576       2  0    0   0.0000 826679
 577      24  0    0   0.0000 828638
 578     241  0    0   0.0000 829205
 579       2  0    0   0.0000 830930
 580      23  0    0   0.0000 832983
 581     233  0    0   0.0000 833537
 582       2  0    0   0.0000 835208
 583      24  0    0   0.0000 837141
 584     241  0    0   0.0000 837681
