# Supplementary material for: Does the aura surrounding healthy-related imported products fade in China? ERP evidence for the country-of-origin stereotype
Source: PLoS One. 2019 May 23;14(5):e0216866. doi: 10.1371/journal.pone.0216866 (PMC6532883; doi:10.1371/journal.pone.0216866)
Supplement: S1 File — (ZIP) [file pone.0216866.s001.zip › data 1/behavior/14.ev2]

   1       1  0    0   0.0000 6982
   2      13  0    0   0.0000 9007
   3     133  0    0   0.0000 9910
   4       1  0    0   0.0000 11660
   5      13  0    0   0.0000 13605
   6     133  0    0   0.0000 14386
   7       2  0    0   0.0000 15938
   8      24  0    0   0.0000 18003
   9     241  0    0   0.0000 18650
  10       1  0    0   0.0000 20216
  11      14  0    0   0.0000 22321
  12     141  0    0   0.0000 23448
  13       2  0    0   0.0000 25027
  14      24  0    0   0.0000 27079
  15     241  0    0   0.0000 27860
  16       1  0    0   0.0000 29438
  17      13  0    0   0.0000 31357
  18     133  0    0   0.0000 31978
  19       2  0    0   0.0000 33530
  20      23  0    0   0.0000 35529
  21     233  0    0   0.0000 36176
  22       2  0    0   0.0000 37688
  23      24  0    0   0.0000 39714
  24     241  0    0   0.0000 40507
  25       1  0    0   0.0000 42246
  26      14  0    0   0.0000 44285
  27     141  0    0   0.0000 45865
  28       1  0    0   0.0000 47497
  29      13  0    0   0.0000 49523
  30     133  0    0   0.0000 50063
  31       2  0    0   0.0000 51628
  32      23  0    0   0.0000 53561
  33     233  0    0   0.0000 54901
  34       2  0    0   0.0000 56493
  35      23  0    0   0.0000 58438
  36     233  0    0   0.0000 59259
  37       2  0    0   0.0000 61024
  38      23  0    0   0.0000 63036
  39     233  0    0   0.0000 63670
  40       1  0    0   0.0000 65395
  41      14  0    0   0.0000 67408
  42     141  0    0   0.0000 68388
  43       2  0    0   0.0000 69967
  44      24  0    0   0.0000 71886
  45     241  0    0   0.0000 72773
  46       1  0    0   0.0000 74285
  47      13  0    0   0.0000 76377
  48     133  0    0   0.0000 76971
  49       1  0    0   0.0000 78629
  50      13  0    0   0.0000 80695
  51     133  0    0   0.0000 81955
  52       1  0    0   0.0000 83507
  53      14  0    0   0.0000 85600
  54     141  0    0   0.0000 86726
  55       2  0    0   0.0000 88305
  56      24  0    0   0.0000 90411
  57     241  0    0   0.0000 91311
  58       2  0    0   0.0000 92970
  59      23  0    0   0.0000 94889
  60     233  0    0   0.0000 96149
  61       1  0    0   0.0000 97661
  62      14  0    0   0.0000 99620
  63     141  0    0   0.0000 100667
  64       1  0    0   0.0000 102259
  65      14  0    0   0.0000 104338
  66     141  0    0   0.0000 104971
  67       2  0    0   0.0000 106577
  68      23  0    0   0.0000 108669
  69     233  0    0   0.0000 109663
  70       2  0    0   0.0000 111308
  71      23  0    0   0.0000 113294
  72     233  0    0   0.0000 114127
  73       1  0    0   0.0000 115853
  74      13  0    0   0.0000 117865
  75     133  0    0   0.0000 118552
  76       1  0    0   0.0000 120237
  77      14  0    0   0.0000 122223
  78     141  0    0   0.0000 122977
  79       1  0    0   0.0000 124622
  80      13  0    0   0.0000 126661
  81     133  0    0   0.0000 128428
  82       2  0    0   0.0000 130020
  83      24  0    0   0.0000 132099
  84     241  0    0   0.0000 132799
  85       1  0    0   0.0000 134431
  86      14  0    0   0.0000 136350
  87     141  0    0   0.0000 137170
  88       1  0    0   0.0000 138722
  89      13  0    0   0.0000 140815
  90     133  0    0   0.0000 141648
  91       2  0    0   0.0000 143174
  92      23  0    0   0.0000 145186
  93     233  0    0   0.0000 145926
  94       2  0    0   0.0000 147612
  95      23  0    0   0.0000 149571
  96     233  0    0   0.0000 150578
  97       1  0    0   0.0000 152223
  98      14  0    0   0.0000 154142
  99     141  0    0   0.0000 154989
 100       1  0    0   0.0000 156594
 101      13  0    0   0.0000 158647
 102     133  0    0   0.0000 159520
 103       1  0    0   0.0000 161166
 104      13  0    0   0.0000 163165
 105     133  0    0   0.0000 164638
 106       2  0    0   0.0000 166390
 107      23  0    0   0.0000 168456
 108     233  0    0   0.0000 169876
 109       1  0    0   0.0000 171494
 110      13  0    0   0.0000 173440
 111     133  0    0   0.0000 174180
 112       2  0    0   0.0000 175919
 113      24  0    0   0.0000 177851
 114     241  0    0   0.0000 178525
 115       2  0    0   0.0000 180304
 116      23  0    0   0.0000 182343
 117     233  0    0   0.0000 182976
 118       1  0    0   0.0000 184568
 119      13  0    0   0.0000 186554
 120     133  0    0   0.0000 187201
 121       1  0    0   0.0000 188780
 122      13  0    0   0.0000 190819
 123     133  0    0   0.0000 191653
 124       1  0    0   0.0000 193204
 125      13  0    0   0.0000 195270
 126     133  0    0   0.0000 195944
 127       2  0    0   0.0000 197523
 128      23  0    0   0.0000 199535
 129     233  0    0   0.0000 200155
 130       2  0    0   0.0000 201641
 131      24  0    0   0.0000 203733
 132     241  0    0   0.0000 204553
 133       2  0    0   0.0000 206039
 134      23  0    0   0.0000 208131
 135     233  0    0   0.0000 208951
 136       2  0    0   0.0000 210637
 137      24  0    0   0.0000 212636
 138     241  0    0   0.0000 214562
 139       2  0    0   0.0000 216247
 140      24  0    0   0.0000 218340
 141     241  0    0   0.0000 219253
 142       1  0    0   0.0000 220725
 143      14  0    0   0.0000 222738
 144     141  0    0   0.0000 223478
 145     255  0    0   0.0000 247000
 146     255  0    0   0.0000 247001
 147       2  0    0   0.0000 250291
 148      23  0    0   0.0000 252383
 149     233  0    0   0.0000 253136
 150       1  0    0   0.0000 254875
 151      14  0    0   0.0000 256968
 152     141  0    0   0.0000 257828
 153       2  0    0   0.0000 259420
 154      24  0    0   0.0000 261526
 155     241  0    0   0.0000 262226
 156       2  0    0   0.0000 263938
 157      23  0    0   0.0000 265897
 158     233  0    0   0.0000 266529
 159       1  0    0   0.0000 268269
 160      14  0    0   0.0000 270215
 161     141  0    0   0.0000 271062
 162       1  0    0   0.0000 272840
 163      13  0    0   0.0000 274866
 164     133  0    0   0.0000 277005
 165       1  0    0   0.0000 278545
 166      13  0    0   0.0000 280530
 167     133  0    0   0.0000 281910
 168       1  0    0   0.0000 283489
 169      14  0    0   0.0000 285541
 170     141  0    0   0.0000 286948
 171       1  0    0   0.0000 288500
 172      14  0    0   0.0000 290459
 173     141  0    0   0.0000 291172
 174       1  0    0   0.0000 292911
 175      13  0    0   0.0000 294977
 176     133  0    0   0.0000 296583
 177       1  0    0   0.0000 298122
 178      14  0    0   0.0000 300055
 179     141  0    0   0.0000 300955
 180       1  0    0   0.0000 302547
 181      14  0    0   0.0000 304626
 182     141  0    0   0.0000 305659
 183       2  0    0   0.0000 307305
 184      24  0    0   0.0000 309264
 185     241  0    0   0.0000 311044
 186       1  0    0   0.0000 312543
 187      14  0    0   0.0000 314515
 188     141  0    0   0.0000 315348
 189       2  0    0   0.0000 316927
 190      24  0    0   0.0000 318953
 191     241  0    0   0.0000 320906
 192       2  0    0   0.0000 322591
 193      23  0    0   0.0000 324644
 194     233  0    0   0.0000 325317
 195       2  0    0   0.0000 327003
 196      24  0    0   0.0000 329068
 197     241  0    0   0.0000 329796
 198       1  0    0   0.0000 331374
 199      14  0    0   0.0000 333400
 200     141  0    0   0.0000 334300
 201       1  0    0   0.0000 335839
 202      13  0    0   0.0000 337904
 203     133  0    0   0.0000 339138
 204       2  0    0   0.0000 340837
 205      24  0    0   0.0000 342769
 206     241  0    0   0.0000 343709
 207       2  0    0   0.0000 345394
 208      23  0    0   0.0000 347407
 209     233  0    0   0.0000 348147
 210       2  0    0   0.0000 349606
 211      24  0    0   0.0000 351698
 212     241  0    0   0.0000 353105
 213       2  0    0   0.0000 354657
 214      24  0    0   0.0000 356749
 215     241  0    0   0.0000 357782
 216       1  0    0   0.0000 359415
 217      13  0    0   0.0000 361361
 218     133  0    0   0.0000 362993
 219       1  0    0   0.0000 364666
 220      14  0    0   0.0000 366652
 221     141  0    0   0.0000 367565
 222       2  0    0   0.0000 369330
 223      24  0    0   0.0000 371329
 224     241  0    0   0.0000 372097
 225       2  0    0   0.0000 373875
 226      24  0    0   0.0000 375914
 227     241  0    0   0.0000 376521
 228       1  0    0   0.0000 378233
 229      13  0    0   0.0000 380205
 230     133  0    0   0.0000 381452
 231       2  0    0   0.0000 383031
 232      23  0    0   0.0000 385123
 233     233  0    0   0.0000 385877
 234       1  0    0   0.0000 387602
 235      14  0    0   0.0000 389588
 236     141  0    0   0.0000 391914
 237       1  0    0   0.0000 393679
 238      14  0    0   0.0000 395732
 239     141  0    0   0.0000 396405
 240       1  0    0   0.0000 398037
 241      13  0    0   0.0000 399970
 242     133  0    0   0.0000 400684
 243       2  0    0   0.0000 402329
 244      24  0    0   0.0000 404408
 245     241  0    0   0.0000 405121
 246       1  0    0   0.0000 406753
 247      14  0    0   0.0000 408673
 248     141  0    0   0.0000 409919
 249       2  0    0   0.0000 411525
 250      23  0    0   0.0000 413617
 251     233  0    0   0.0000 414783
 252       2  0    0   0.0000 416442
 253      24  0    0   0.0000 418375
 254     241  0    0   0.0000 419635
 255       2  0    0   0.0000 421174
 256      24  0    0   0.0000 423159
 257     241  0    0   0.0000 423900
 258       2  0    0   0.0000 425558
 259      23  0    0   0.0000 427531
 260     233  0    0   0.0000 429924
 261       2  0    0   0.0000 431542
 262      24  0    0   0.0000 433648
 263     241  0    0   0.0000 434388
 264       1  0    0   0.0000 436020
 265      13  0    0   0.0000 438073
 266     133  0    0   0.0000 439159
 267       1  0    0   0.0000 440885
 268      14  0    0   0.0000 442937
 269     141  0    0   0.0000 443545
 270       2  0    0   0.0000 445003
 271      23  0    0   0.0000 447042
 272     233  0    0   0.0000 447903
 273       2  0    0   0.0000 449494
 274      23  0    0   0.0000 451427
 275     233  0    0   0.0000 452766
 276       2  0    0   0.0000 454425
 277      24  0    0   0.0000 456358
 278     241  0    0   0.0000 457272
 279       2  0    0   0.0000 458917
 280      23  0    0   0.0000 460836
 281     233  0    0   0.0000 461656
 282       1  0    0   0.0000 463195
 283      13  0    0   0.0000 465287
 284     133  0    0   0.0000 466440
 285       1  0    0   0.0000 467993
 286      13  0    0   0.0000 470018
 287     133  0    0   0.0000 471106
 288       2  0    0   0.0000 472724
 289      23  0    0   0.0000 474750
 290     233  0    0   0.0000 475543
 291     255  0    0   0.0000 481800
 292     255  0    0   0.0000 481801
 293       2  0    0   0.0000 486178
 294      23  0    0   0.0000 488097
 295     233  0    0   0.0000 488691
 296       1  0    0   0.0000 490309
 297      14  0    0   0.0000 492268
 298     141  0    0   0.0000 492968
 299       1  0    0   0.0000 494467
 300      13  0    0   0.0000 496466
 301     133  0    0   0.0000 497274
 302       1  0    0   0.0000 498852
 303      13  0    0   0.0000 500798
 304     133  0    0   0.0000 501698
 305       1  0    0   0.0000 503250
 306      13  0    0   0.0000 505276
 307     133  0    0   0.0000 505909
 308       2  0    0   0.0000 507635
 309      24  0    0   0.0000 509674
 310     241  0    0   0.0000 510414
 311       2  0    0   0.0000 511979
 312      24  0    0   0.0000 513925
 313     241  0    0   0.0000 514826
 314       1  0    0   0.0000 516511
 315      13  0    0   0.0000 518443
 316     133  0    0   0.0000 519157
 317       2  0    0   0.0000 520655
 318      23  0    0   0.0000 522668
 319     233  0    0   0.0000 523834
 320       1  0    0   0.0000 525400
 321      13  0    0   0.0000 527426
 322     133  0    0   0.0000 528219
 323       1  0    0   0.0000 529918
 324      14  0    0   0.0000 531997
 325     141  0    0   0.0000 533310
 326       1  0    0   0.0000 535009
 327      14  0    0   0.0000 537021
 328     141  0    0   0.0000 538788
 329       2  0    0   0.0000 540433
 330      24  0    0   0.0000 542486
 331     241  0    0   0.0000 543532
 332       2  0    0   0.0000 545271
 333      23  0    0   0.0000 547297
 334     233  0    0   0.0000 547798
 335       1  0    0   0.0000 549456
 336      14  0    0   0.0000 551468
 337     141  0    0   0.0000 553555
 338       2  0    0   0.0000 555307
 339      24  0    0   0.0000 557306
 340     241  0    0   0.0000 558539
 341       1  0    0   0.0000 560104
 342      14  0    0   0.0000 562183
 343     141  0    0   0.0000 563030
 344       1  0    0   0.0000 564716
 345      14  0    0   0.0000 566728
 346     141  0    0   0.0000 567455
 347       2  0    0   0.0000 569114
 348      24  0    0   0.0000 571179
 349     241  0    0   0.0000 572279
 350       2  0    0   0.0000 573951
 351      24  0    0   0.0000 576004
 352     241  0    0   0.0000 576904
 353       2  0    0   0.0000 578629
 354      23  0    0   0.0000 580682
 355     233  0    0   0.0000 581383
 356       1  0    0   0.0000 582934
 357      14  0    0   0.0000 585027
 358     141  0    0   0.0000 585740
 359       2  0    0   0.0000 587225
 360      24  0    0   0.0000 589265
 361     241  0    0   0.0000 590084
 362       2  0    0   0.0000 591650
 363      24  0    0   0.0000 593596
 364     241  0    0   0.0000 595589
 365       1  0    0   0.0000 597288
 366      13  0    0   0.0000 599393
 367     133  0    0   0.0000 600547
 368       1  0    0   0.0000 602165
 369      14  0    0   0.0000 604191
 370     141  0    0   0.0000 605318
 371       2  0    0   0.0000 606790
 372      24  0    0   0.0000 608869
 373     241  0    0   0.0000 610169
 374       2  0    0   0.0000 611708
 375      23  0    0   0.0000 613627
 376     233  0    0   0.0000 615007
 377       1  0    0   0.0000 616506
 378      13  0    0   0.0000 618491
 379     133  0    0   0.0000 619071
 380       1  0    0   0.0000 620677
 381      13  0    0   0.0000 622796
 382     133  0    0   0.0000 623444
 383       1  0    0   0.0000 625182
 384      14  0    0   0.0000 627234
 385     141  0    0   0.0000 627720
 386       1  0    0   0.0000 629500
 387      14  0    0   0.0000 631579
 388     141  0    0   0.0000 632319
 389       2  0    0   0.0000 634004
 390      23  0    0   0.0000 635990
 391     233  0    0   0.0000 636904
 392       2  0    0   0.0000 638562
 393      23  0    0   0.0000 640468
 394     233  0    0   0.0000 641116
 395       1  0    0   0.0000 642667
 396      14  0    0   0.0000 644760
 397     141  0    0   0.0000 645886
 398       2  0    0   0.0000 647492
 399      24  0    0   0.0000 649517
 400     243  0    0   0.0000 650110
 401       1  0    0   0.0000 651796
 402      14  0    0   0.0000 653875
 403     141  0    0   0.0000 655055
 404       1  0    0   0.0000 656621
 405      13  0    0   0.0000 658660
 406     133  0    0   0.0000 659413
 407       2  0    0   0.0000 661059
 408      24  0    0   0.0000 663018
 409     241  0    0   0.0000 663679
 410       2  0    0   0.0000 665177
 411      23  0    0   0.0000 667229
 412     233  0    0   0.0000 670289
 413       2  0    0   0.0000 671921
 414      24  0    0   0.0000 673866
 415     241  0    0   0.0000 674554
 416       2  0    0   0.0000 676039
 417      24  0    0   0.0000 678065
 418     241  0    0   0.0000 678845
 419       2  0    0   0.0000 680477
 420      24  0    0   0.0000 682516
 421     241  0    0   0.0000 683416
 422       2  0    0   0.0000 684902
 423      23  0    0   0.0000 686994
 424     233  0    0   0.0000 687920
 425       1  0    0   0.0000 689686
 426      14  0    0   0.0000 691632
 427     141  0    0   0.0000 692426
 428       1  0    0   0.0000 694044
 429      14  0    0   0.0000 695977
 430     141  0    0   0.0000 696690
 431       2  0    0   0.0000 698482
 432      23  0    0   0.0000 700441
 433     233  0    0   0.0000 701154
 434       1  0    0   0.0000 702880
 435      14  0    0   0.0000 704946
 436     141  0    0   0.0000 705899
 437     255  0    0   0.0000 712600
 438     255  0    0   0.0000 712601
 439       1  0    0   0.0000 716305
 440      14  0    0   0.0000 718331
 441     141  0    0   0.0000 718978
 442       1  0    0   0.0000 720637
 443      14  0    0   0.0000 722596
 444     141  0    0   0.0000 723415
 445       2  0    0   0.0000 725035
 446      23  0    0   0.0000 727127
 447     233  0    0   0.0000 727921
 448       2  0    0   0.0000 729659
 449      24  0    0   0.0000 731752
 450     241  0    0   0.0000 732892
 451       1  0    0   0.0000 734470
 452      14  0    0   0.0000 736416
 453     141  0    0   0.0000 737063
 454       1  0    0   0.0000 738749
 455      13  0    0   0.0000 740668
 456     133  0    0   0.0000 741408
 457       2  0    0   0.0000 742987
 458      23  0    0   0.0000 744932
 459     233  0    0   0.0000 746339
 460       2  0    0   0.0000 748064
 461      24  0    0   0.0000 750037
 462     241  0    0   0.0000 750684
 463       1  0    0   0.0000 752183
 464      13  0    0   0.0000 754235
 465     133  0    0   0.0000 754816
 466       1  0    0   0.0000 756274
 467      13  0    0   0.0000 758340
 468     133  0    0   0.0000 759026
 469       1  0    0   0.0000 760512
 470      13  0    0   0.0000 762524
 471     133  0    0   0.0000 763145
 472       2  0    0   0.0000 764617
 473      23  0    0   0.0000 766696
 474     233  0    0   0.0000 767343
 475       2  0    0   0.0000 769002
 476      24  0    0   0.0000 771041
 477     241  0    0   0.0000 771821
 478       2  0    0   0.0000 773533
 479      23  0    0   0.0000 775492
 480     233  0    0   0.0000 776645
 481       1  0    0   0.0000 778317
 482      13  0    0   0.0000 780423
 483     133  0    0   0.0000 781390
 484       2  0    0   0.0000 783195
 485      23  0    0   0.0000 785234
 486     233  0    0   0.0000 786054
 487       1  0    0   0.0000 787700
 488      13  0    0   0.0000 789792
 489     133  0    0   0.0000 790652
 490       2  0    0   0.0000 792231
 491      23  0    0   0.0000 794190
 492     233  0    0   0.0000 794904
 493       2  0    0   0.0000 796443
 494      23  0    0   0.0000 798455
 495     233  0    0   0.0000 799102
 496       2  0    0   0.0000 800801
 497      23  0    0   0.0000 802746
 498     233  0    0   0.0000 803540
 499       1  0    0   0.0000 805199
 500      13  0    0   0.0000 807144
 501     133  0    0   0.0000 807712
 502       1  0    0   0.0000 809303
 503      14  0    0   0.0000 811316
 504     141  0    0   0.0000 812162
 505       2  0    0   0.0000 813621
 506      23  0    0   0.0000 815674
 507     233  0    0   0.0000 816307
 508       2  0    0   0.0000 817980
 509      23  0    0   0.0000 819965
 510     231  0    0   0.0000 820906
 511       1  0    0   0.0000 822457
 512      14  0    0   0.0000 824457
 513     143  0    0   0.0000 825850
 514       1  0    0   0.0000 827455
 515      14  0    0   0.0000 829534
 516     141  0    0   0.0000 830341
 517       1  0    0   0.0000 831947
 518      14  0    0   0.0000 834052
 519     141  0    0   0.0000 834820
 520       2  0    0   0.0000 836291
 521      24  0    0   0.0000 838330
 522     241  0    0   0.0000 839137
 523       1  0    0   0.0000 840729
 524      13  0    0   0.0000 842742
 525     133  0    0   0.0000 843748
 526       1  0    0   0.0000 845354
 527      14  0    0   0.0000 847433
 528     141  0    0   0.0000 848120
 529       1  0    0   0.0000 849685
 530      13  0    0   0.0000 851604
 531     133  0    0   0.0000 852358
 532       2  0    0   0.0000 853950
 533      23  0    0   0.0000 856029
 534     233  0    0   0.0000 857808
 535       1  0    0   0.0000 859547
 536      13  0    0   0.0000 861573
 537     133  0    0   0.0000 862406
 538       1  0    0   0.0000 864065
 539      13  0    0   0.0000 866038
 540     133  0    0   0.0000 867911
 541       2  0    0   0.0000 869583
 542      24  0    0   0.0000 871595
 543     240  0    0   0.0000 875614
 544       2  0    0   0.0000 877113
 545      24  0    0   0.0000 879032
 546     241  0    0   0.0000 881319
 547       1  0    0   0.0000 882950
 548      14  0    0   0.0000 885029
 549     141  0    0   0.0000 886156
 550       2  0    0   0.0000 887708
 551      24  0    0   0.0000 889747
 552     241  0    0   0.0000 890474
 553       1  0    0   0.0000 892186
 554      13  0    0   0.0000 894132
 555     133  0    0   0.0000 895072
 556       2  0    0   0.0000 896637
 557      24  0    0   0.0000 898610
 558     241  0    0   0.0000 899909
 559       2  0    0   0.0000 901502
 560      23  0    0   0.0000 903461
 561     233  0    0   0.0000 906001
 562       2  0    0   0.0000 907726
 563      23  0    0   0.0000 909685
 564     233  0    0   0.0000 910971
 565       2  0    0   0.0000 912590
 566      24  0    0   0.0000 914509
 567     241  0    0   0.0000 915343
 568       1  0    0   0.0000 917042
 569      13  0    0   0.0000 918961
 570     133  0    0   0.0000 919755
 571       1  0    0   0.0000 921520
 572      13  0    0   0.0000 923532
 573     133  0    0   0.0000 924112
 574       2  0    0   0.0000 925811
 575      24  0    0   0.0000 927757
 576     241  0    0   0.0000 928457
 577       1  0    0   0.0000 930049
 578      14  0    0   0.0000 932155
 579     141  0    0   0.0000 933801
 580       2  0    0   0.0000 935433
 581      23  0    0   0.0000 937366
 582     233  0    0   0.0000 938292
