# Supplementary material for: Does the aura surrounding healthy-related imported products fade in China? ERP evidence for the country-of-origin stereotype
Source: PLoS One. 2019 May 23;14(5):e0216866. doi: 10.1371/journal.pone.0216866 (PMC6532883; doi:10.1371/journal.pone.0216866)
Supplement: S1 File — (ZIP) [file pone.0216866.s001.zip › data 1/behavior/15.ev2]

   1       2  0    0   0.0000 18189
   2      24  0    0   0.0000 20242
   3     241  0    0   0.0000 24118
   4       1  0    0   0.0000 25626
   5      13  0    0   0.0000 27598
   6     133  0    0   0.0000 28272
   7       1  0    0   0.0000 29917
   8      13  0    0   0.0000 31863
   9     133  0    0   0.0000 32483
  10       1  0    0   0.0000 34209
  11      13  0    0   0.0000 36195
  12     133  0    0   0.0000 36788
  13       1  0    0   0.0000 38354
  14      14  0    0   0.0000 40433
  15     141  0    0   0.0000 41026
  16       1  0    0   0.0000 42632
  17      14  0    0   0.0000 44657
  18     141  0    0   0.0000 45598
  19       2  0    0   0.0000 47203
  20      23  0    0   0.0000 49269
  21     233  0    0   0.0000 49916
  22       2  0    0   0.0000 51468
  23      23  0    0   0.0000 53520
  24     233  0    0   0.0000 54234
  25       1  0    0   0.0000 55879
  26      14  0    0   0.0000 57971
  27     141  0    0   0.0000 58738
  28       2  0    0   0.0000 60330
  29      23  0    0   0.0000 62383
  30     233  0    0   0.0000 63003
  31       1  0    0   0.0000 64688
  32      13  0    0   0.0000 66781
  33     133  0    0   0.0000 67454
  34       2  0    0   0.0000 69140
  35      23  0    0   0.0000 71179
  36     233  0    0   0.0000 71853
  37       1  0    0   0.0000 73351
  38      13  0    0   0.0000 75430
  39     133  0    0   0.0000 76117
  40       1  0    0   0.0000 77749
  41      14  0    0   0.0000 79762
  42     141  0    0   0.0000 80462
  43       2  0    0   0.0000 82054
  44      24  0    0   0.0000 83973
  45     241  0    0   0.0000 85020
  46       2  0    0   0.0000 86652
  47      24  0    0   0.0000 88718
  48     241  0    0   0.0000 89431
  49       2  0    0   0.0000 91063
  50      24  0    0   0.0000 93116
  51     241  0    0   0.0000 93549
  52       1  0    0   0.0000 95221
  53      14  0    0   0.0000 97287
  54     141  0    0   0.0000 98107
  55       2  0    0   0.0000 99699
  56      24  0    0   0.0000 101765
  57     241  0    0   0.0000 102466
  58       2  0    0   0.0000 104084
  59      23  0    0   0.0000 106016
  60     233  0    0   0.0000 106730
  61       1  0    0   0.0000 108429
  62      13  0    0   0.0000 110521
  63     133  0    0   0.0000 111261
  64       2  0    0   0.0000 113000
  65      23  0    0   0.0000 115026
  66     233  0    0   0.0000 115966
  67       2  0    0   0.0000 117491
  68      24  0    0   0.0000 119570
  69     241  0    0   0.0000 120777
  70       1  0    0   0.0000 122489
  71      14  0    0   0.0000 124581
  72     141  0    0   0.0000 125562
  73       1  0    0   0.0000 127180
  74      13  0    0   0.0000 129273
  75     133  0    0   0.0000 130253
  76       2  0    0   0.0000 131871
  77      24  0    0   0.0000 133937
  78     241  0    0   0.0000 134797
  79       2  0    0   0.0000 136523
  80      24  0    0   0.0000 138602
  81     241  0    0   0.0000 139702
  82       2  0    0   0.0000 141414
  83      23  0    0   0.0000 143413
  84     233  0    0   0.0000 144860
  85       2  0    0   0.0000 146558
  86      24  0    0   0.0000 148571
  87     241  0    0   0.0000 149604
  88       2  0    0   0.0000 151076
  89      23  0    0   0.0000 153142
  90     233  0    0   0.0000 154082
  91       1  0    0   0.0000 155621
  92      14  0    0   0.0000 157633
  93     141  0    0   0.0000 158747
  94       2  0    0   0.0000 160339
  95      23  0    0   0.0000 162271
  96     233  0    0   0.0000 163051
  97       2  0    0   0.0000 164683
  98      23  0    0   0.0000 166696
  99     233  0    0   0.0000 167542
 100       2  0    0   0.0000 169281
 101      23  0    0   0.0000 171267
 102     233  0    0   0.0000 175139
 103       1  0    0   0.0000 176811
 104      13  0    0   0.0000 178904
 105     133  0    0   0.0000 179884
 106       1  0    0   0.0000 181382
 107      14  0    0   0.0000 183328
 108     141  0    0   0.0000 184162
 109       2  0    0   0.0000 185900
 110      23  0    0   0.0000 187833
 111     233  0    0   0.0000 188533
 112       1  0    0   0.0000 190152
 113      14  0    0   0.0000 192204
 114     141  0    0   0.0000 192771
 115       2  0    0   0.0000 194457
 116      23  0    0   0.0000 196442
 117     233  0    0   0.0000 197275
 118       2  0    0   0.0000 198855
 119      24  0    0   0.0000 200867
 120     241  0    0   0.0000 201514
 121       2  0    0   0.0000 202999
 122      24  0    0   0.0000 205025
 123     241  0    0   0.0000 205752
 124       2  0    0   0.0000 207451
 125      23  0    0   0.0000 209530
 126     233  0    0   0.0000 210203
 127       1  0    0   0.0000 211689
 128      13  0    0   0.0000 213741
 129     133  0    0   0.0000 214308
 130       2  0    0   0.0000 216020
 131      23  0    0   0.0000 217979
 132     233  0    0   0.0000 218933
 133       1  0    0   0.0000 220565
 134      13  0    0   0.0000 222551
 135     133  0    0   0.0000 223544
 136       1  0    0   0.0000 225189
 137      13  0    0   0.0000 227162
 138     133  0    0   0.0000 228182
 139       2  0    0   0.0000 229907
 140      24  0    0   0.0000 231920
 141     241  0    0   0.0000 232753
 142       2  0    0   0.0000 234572
 143      24  0    0   0.0000 236544
 144     241  0    0   0.0000 237618
 145     255  0    0   0.0000 242600
 146     255  0    0   0.0000 242601
 147       1  0    0   0.0000 245862
 148      14  0    0   0.0000 247874
 149     141  0    0   0.0000 248575
 150       2  0    0   0.0000 250153
 151      24  0    0   0.0000 252205
 152     241  0    0   0.0000 253478
 153       1  0    0   0.0000 254991
 154      14  0    0   0.0000 256910
 155     141  0    0   0.0000 257584
 156       1  0    0   0.0000 259242
 157      13  0    0   0.0000 261161
 158     133  0    0   0.0000 261849
 159       2  0    0   0.0000 263427
 160      24  0    0   0.0000 265373
 161     241  0    0   0.0000 266113
 162       1  0    0   0.0000 267732
 163      14  0    0   0.0000 269811
 164     141  0    0   0.0000 271071
 165       1  0    0   0.0000 272809
 166      14  0    0   0.0000 274822
 167     141  0    0   0.0000 275509
 168       1  0    0   0.0000 277047
 169      14  0    0   0.0000 279007
 170     141  0    0   0.0000 279827
 171       2  0    0   0.0000 281392
 172      24  0    0   0.0000 283485
 173     241  0    0   0.0000 284158
 174       2  0    0   0.0000 285844
 175      24  0    0   0.0000 287909
 176     241  0    0   0.0000 288690
 177       2  0    0   0.0000 290295
 178      23  0    0   0.0000 292334
 179     233  0    0   0.0000 293167
 180       1  0    0   0.0000 294799
 181      14  0    0   0.0000 296839
 182     141  0    0   0.0000 297672
 183       2  0    0   0.0000 299197
 184      23  0    0   0.0000 301277
 185     233  0    0   0.0000 302923
 186       1  0    0   0.0000 304568
 187      14  0    0   0.0000 306647
 188     141  0    0   0.0000 307268
 189       1  0    0   0.0000 309033
 190      14  0    0   0.0000 311059
 191     141  0    0   0.0000 313025
 192       1  0    0   0.0000 314617
 193      13  0    0   0.0000 316683
 194     133  0    0   0.0000 317810
 195       2  0    0   0.0000 319468
 196      24  0    0   0.0000 321561
 197     241  0    0   0.0000 323061
 198       1  0    0   0.0000 324519
 199      14  0    0   0.0000 326585
 200     141  0    0   0.0000 327312
 201       1  0    0   0.0000 328984
 202      14  0    0   0.0000 330930
 203     141  0    0   0.0000 331524
 204       2  0    0   0.0000 333169
 205      24  0    0   0.0000 335221
 206     241  0    0   0.0000 335894
 207       1  0    0   0.0000 337540
 208      13  0    0   0.0000 339606
 209     133  0    0   0.0000 340533
 210       1  0    0   0.0000 342165
 211      14  0    0   0.0000 344244
 212     141  0    0   0.0000 344839
 213       1  0    0   0.0000 346403
 214      14  0    0   0.0000 348469
 215     141  0    0   0.0000 349089
 216       1  0    0   0.0000 350708
 217      14  0    0   0.0000 352733
 218     141  0    0   0.0000 353367
 219       1  0    0   0.0000 354959
 220      13  0    0   0.0000 356985
 221     133  0    0   0.0000 357565
 222       2  0    0   0.0000 359224
 223      23  0    0   0.0000 361143
 224     233  0    0   0.0000 361923
 225       2  0    0   0.0000 363529
 226      23  0    0   0.0000 365634
 227     233  0    0   0.0000 366241
 228       2  0    0   0.0000 367900
 229      23  0    0   0.0000 369939
 230     233  0    0   0.0000 370519
 231       1  0    0   0.0000 372138
 232      13  0    0   0.0000 374097
 233     133  0    0   0.0000 374864
 234       2  0    0   0.0000 376616
 235      23  0    0   0.0000 378695
 236     233  0    0   0.0000 379249
 237       1  0    0   0.0000 380814
 238      13  0    0   0.0000 382827
 239     133  0    0   0.0000 383833
 240       1  0    0   0.0000 385305
 241      14  0    0   0.0000 387344
 242     141  0    0   0.0000 388111
 243       2  0    0   0.0000 389783
 244      24  0    0   0.0000 391836
 245     241  0    0   0.0000 392629
 246       2  0    0   0.0000 394235
 247      24  0    0   0.0000 396327
 248     241  0    0   0.0000 397147
 249       2  0    0   0.0000 398806
 250      23  0    0   0.0000 400792
 251     233  0    0   0.0000 401879
 252       2  0    0   0.0000 403484
 253      24  0    0   0.0000 405430
 254     241  0    0   0.0000 406477
 255       1  0    0   0.0000 408028
 256      14  0    0   0.0000 409961
 257     143  0    0   0.0000 410728
 258       1  0    0   0.0000 412387
 259      14  0    0   0.0000 414332
 260     141  0    0   0.0000 415046
 261       2  0    0   0.0000 416585
 262      24  0    0   0.0000 418544
 263     241  0    0   0.0000 419231
 264       1  0    0   0.0000 420769
 265      14  0    0   0.0000 422875
 266     141  0    0   0.0000 423416
 267       2  0    0   0.0000 425061
 268      24  0    0   0.0000 426980
 269     241  0    0   0.0000 427559
 270       2  0    0   0.0000 429219
 271      23  0    0   0.0000 431165
 272     233  0    0   0.0000 431692
 273       2  0    0   0.0000 433324
 274      23  0    0   0.0000 435403
 275     233  0    0   0.0000 435797
 276       2  0    0   0.0000 437389
 277      24  0    0   0.0000 439348
 278     241  0    0   0.0000 440061
 279       2  0    0   0.0000 441760
 280      23  0    0   0.0000 443746
 281     233  0    0   0.0000 444220
 282       2  0    0   0.0000 445865
 283      24  0    0   0.0000 447784
 284     241  0    0   0.0000 448404
 285       2  0    0   0.0000 450010
 286      24  0    0   0.0000 452009
 287     241  0    0   0.0000 452602
 288       2  0    0   0.0000 454234
 289      23  0    0   0.0000 456193
 290     233  0    0   0.0000 457880
 291     255  0    0   0.0000 464900
 292     255  0    0   0.0000 464901
 293       2  0    0   0.0000 470187
 294      23  0    0   0.0000 472133
 295     233  0    0   0.0000 473486
 296       2  0    0   0.0000 474971
 297      24  0    0   0.0000 476904
 298     241  0    0   0.0000 477857
 299       2  0    0   0.0000 479436
 300      24  0    0   0.0000 481422
 301     241  0    0   0.0000 482082
 302       2  0    0   0.0000 483594
 303      23  0    0   0.0000 485607
 304     233  0    0   0.0000 486907
 305       1  0    0   0.0000 488552
 306      14  0    0   0.0000 490658
 307     141  0    0   0.0000 491211
 308       2  0    0   0.0000 492830
 309      23  0    0   0.0000 494922
 310     233  0    0   0.0000 495542
 311       1  0    0   0.0000 497188
 312      14  0    0   0.0000 499174
 313     141  0    0   0.0000 500060
 314       1  0    0   0.0000 501626
 315      13  0    0   0.0000 503545
 316     133  0    0   0.0000 504858
 317       1  0    0   0.0000 506557
 318      14  0    0   0.0000 508610
 319     141  0    0   0.0000 509350
 320       2  0    0   0.0000 510942
 321      24  0    0   0.0000 513034
 322     241  0    0   0.0000 513628
 323       1  0    0   0.0000 515207
 324      14  0    0   0.0000 517126
 325     141  0    0   0.0000 517746
 326       2  0    0   0.0000 519378
 327      23  0    0   0.0000 521444
 328     233  0    0   0.0000 521971
 329       1  0    0   0.0000 523629
 330      14  0    0   0.0000 525682
 331     141  0    0   0.0000 526329
 332       1  0    0   0.0000 527987
 333      13  0    0   0.0000 530013
 334     133  0    0   0.0000 530620
 335       2  0    0   0.0000 532226
 336      23  0    0   0.0000 534278
 337     233  0    0   0.0000 534725
 338       1  0    0   0.0000 536450
 339      14  0    0   0.0000 538423
 340     143  0    0   0.0000 538976
 341       1  0    0   0.0000 540595
 342      13  0    0   0.0000 542674
 343     133  0    0   0.0000 543694
 344       2  0    0   0.0000 545166
 345      23  0    0   0.0000 547205
 346     233  0    0   0.0000 547906
 347       2  0    0   0.0000 549418
 348      23  0    0   0.0000 551404
 349     233  0    0   0.0000 551957
 350       1  0    0   0.0000 553656
 351      14  0    0   0.0000 555695
 352     141  0    0   0.0000 556169
 353       1  0    0   0.0000 557894
 354      13  0    0   0.0000 559853
 355     133  0    0   0.0000 560540
 356       2  0    0   0.0000 562119
 357      24  0    0   0.0000 564038
 358     241  0    0   0.0000 564592
 359       2  0    0   0.0000 566317
 360      24  0    0   0.0000 568316
 361     241  0    0   0.0000 569230
 362       1  0    0   0.0000 570742
 363      14  0    0   0.0000 572794
 364     141  0    0   0.0000 573481
 365       2  0    0   0.0000 575113
 366      24  0    0   0.0000 577045
 367     241  0    0   0.0000 577666
 368       1  0    0   0.0000 579404
 369      14  0    0   0.0000 581377
 370     141  0    0   0.0000 582703
 371       2  0    0   0.0000 584215
 372      23  0    0   0.0000 586161
 373     233  0    0   0.0000 586875
 374       1  0    0   0.0000 588440
 375      13  0    0   0.0000 590479
 376     133  0    0   0.0000 591220
 377       1  0    0   0.0000 592958
 378      13  0    0   0.0000 594877
 379     133  0    0   0.0000 596111
 380       1  0    0   0.0000 597783
 381      13  0    0   0.0000 599742
 382     133  0    0   0.0000 600469
 383       1  0    0   0.0000 601941
 384      13  0    0   0.0000 604020
 385     133  0    0   0.0000 605613
 386       2  0    0   0.0000 607365
 387      24  0    0   0.0000 609377
 388     241  0    0   0.0000 610731
 389       1  0    0   0.0000 612416
 390      13  0    0   0.0000 614349
 391     133  0    0   0.0000 615209
 392       2  0    0   0.0000 616827
 393      24  0    0   0.0000 618813
 394     241  0    0   0.0000 619607
 395       2  0    0   0.0000 621239
 396      23  0    0   0.0000 623225
 397     233  0    0   0.0000 623738
 398       1  0    0   0.0000 625357
 399      13  0    0   0.0000 627383
 400     133  0    0   0.0000 628376
 401       2  0    0   0.0000 629928
 402      24  0    0   0.0000 631967
 403     241  0    0   0.0000 633014
 404       1  0    0   0.0000 634659
 405      13  0    0   0.0000 636632
 406     133  0    0   0.0000 637839
 407       1  0    0   0.0000 639617
 408      13  0    0   0.0000 641723
 409     133  0    0   0.0000 642636
 410       2  0    0   0.0000 644322
 411      23  0    0   0.0000 646241
 412     233  0    0   0.0000 648341
 413       1  0    0   0.0000 649853
 414      14  0    0   0.0000 651918
 415     141  0    0   0.0000 653925
 416       1  0    0   0.0000 655490
 417      14  0    0   0.0000 657436
 418     141  0    0   0.0000 658683
 419       2  0    0   0.0000 660195
 420      24  0    0   0.0000 662154
 421     241  0    0   0.0000 662987
 422       2  0    0   0.0000 664499
 423      24  0    0   0.0000 666432
 424     241  0    0   0.0000 667212
 425       1  0    0   0.0000 668857
 426      14  0    0   0.0000 670856
 427     141  0    0   0.0000 671597
 428       2  0    0   0.0000 673322
 429      24  0    0   0.0000 675321
 430     241  0    0   0.0000 676768
 431       2  0    0   0.0000 678400
 432      23  0    0   0.0000 680479
 433     233  0    0   0.0000 681592
 434       1  0    0   0.0000 683158
 435      13  0    0   0.0000 685170
 436     133  0    0   0.0000 685897
 437     255  0    0   0.0000 689900
 438     255  0    0   0.0000 689901
 439       2  0    0   0.0000 692778
 440      24  0    0   0.0000 694791
 441     241  0    0   0.0000 695571
 442       2  0    0   0.0000 697190
 443      23  0    0   0.0000 699202
 444     233  0    0   0.0000 699849
 445       2  0    0   0.0000 701481
 446      24  0    0   0.0000 703427
 447     241  0    0   0.0000 704060
 448       1  0    0   0.0000 705639
 449      13  0    0   0.0000 707611
 450     133  0    0   0.0000 708432
 451       1  0    0   0.0000 710037
 452      13  0    0   0.0000 712129
 453     133  0    0   0.0000 713030
 454       2  0    0   0.0000 714702
 455      23  0    0   0.0000 716687
 456     233  0    0   0.0000 717534
 457       1  0    0   0.0000 719206
 458      14  0    0   0.0000 721219
 459     141  0    0   0.0000 722412
 460       1  0    0   0.0000 723937
 461      13  0    0   0.0000 725937
 462     133  0    0   0.0000 726504
 463       1  0    0   0.0000 728202
 464      13  0    0   0.0000 730241
 465     133  0    0   0.0000 731168
 466       1  0    0   0.0000 732880
 467      13  0    0   0.0000 734839
 468     133  0    0   0.0000 735620
 469       1  0    0   0.0000 737145
 470      13  0    0   0.0000 739144
 471     133  0    0   0.0000 739951
 472       2  0    0   0.0000 741756
 473      24  0    0   0.0000 743822
 474     241  0    0   0.0000 744615
 475       2  0    0   0.0000 746234
 476      23  0    0   0.0000 748247
 477     233  0    0   0.0000 748894
 478       1  0    0   0.0000 750432
 479      14  0    0   0.0000 752378
 480     141  0    0   0.0000 753078
 481       1  0    0   0.0000 754644
 482      14  0    0   0.0000 756616
 483     141  0    0   0.0000 757356
 484       2  0    0   0.0000 758962
 485      24  0    0   0.0000 761067
 486     241  0    0   0.0000 762034
 487       1  0    0   0.0000 763693
 488      13  0    0   0.0000 765799
 489     133  0    0   0.0000 767005
 490       2  0    0   0.0000 768557
 491      23  0    0   0.0000 770556
 492     233  0    0   0.0000 771750
 493       2  0    0   0.0000 773315
 494      23  0    0   0.0000 775314
 495     233  0    0   0.0000 777427
 496       2  0    0   0.0000 779113
 497      24  0    0   0.0000 781205
 498     241  0    0   0.0000 782732
 499       2  0    0   0.0000 784244
 500      23  0    0   0.0000 786229
 501     233  0    0   0.0000 787116
 502       2  0    0   0.0000 788655
 503      23  0    0   0.0000 790681
 504     233  0    0   0.0000 792354
 505       1  0    0   0.0000 794026
 506      13  0    0   0.0000 796052
 507     133  0    0   0.0000 796712
 508       1  0    0   0.0000 798291
 509      14  0    0   0.0000 800210
 510     141  0    0   0.0000 801562
 511       1  0    0   0.0000 803035
 512      14  0    0   0.0000 805008
 513     141  0    0   0.0000 805761
 514       1  0    0   0.0000 807327
 515      14  0    0   0.0000 809272
 516     141  0    0   0.0000 810306
 517       2  0    0   0.0000 811818
 518      23  0    0   0.0000 813884
 519     233  0    0   0.0000 817156
 520       1  0    0   0.0000 818708
 521      14  0    0   0.0000 820801
 522     141  0    0   0.0000 821554
 523       1  0    0   0.0000 823159
 524      13  0    0   0.0000 825199
 525     133  0    0   0.0000 825846
 526       1  0    0   0.0000 827517
 527      13  0    0   0.0000 829610
 528     133  0    0   0.0000 830217
 529       1  0    0   0.0000 831876
 530      14  0    0   0.0000 833981
 531     141  0    0   0.0000 834562
 532       1  0    0   0.0000 836287
 533      13  0    0   0.0000 838326
 534     133  0    0   0.0000 838905
 535       1  0    0   0.0000 840618
 536      13  0    0   0.0000 842564
 537     133  0    0   0.0000 843211
 538       1  0    0   0.0000 844990
 539      13  0    0   0.0000 846935
 540     133  0    0   0.0000 848222
 541       2  0    0   0.0000 849961
 542      24  0    0   0.0000 852040
 543     241  0    0   0.0000 852594
 544       1  0    0   0.0000 854252
 545      13  0    0   0.0000 856291
 546     133  0    0   0.0000 858098
 547       2  0    0   0.0000 859650
 548      23  0    0   0.0000 861582
 549     233  0    0   0.0000 862429
 550       2  0    0   0.0000 863994
 551      24  0    0   0.0000 866034
 552     241  0    0   0.0000 867387
 553       2  0    0   0.0000 869032
 554      24  0    0   0.0000 871098
 555     241  0    0   0.0000 871812
 556       1  0    0   0.0000 873590
 557      13  0    0   0.0000 875549
 558     133  0    0   0.0000 876116
 559       2  0    0   0.0000 877708
 560      23  0    0   0.0000 879707
 561     233  0    0   0.0000 880474
 562       1  0    0   0.0000 882093
 563      13  0    0   0.0000 884185
 564     133  0    0   0.0000 885166
 565       1  0    0   0.0000 886704
 566      14  0    0   0.0000 888797
 567     141  0    0   0.0000 889577
 568       1  0    0   0.0000 891329
 569      13  0    0   0.0000 893395
 570     133  0    0   0.0000 893988
 571       1  0    0   0.0000 895460
 572      14  0    0   0.0000 897553
 573     141  0    0   0.0000 898293
 574       2  0    0   0.0000 899912
 575      23  0    0   0.0000 901844
 576     233  0    0   0.0000 902771
 577       2  0    0   0.0000 904443
 578      24  0    0   0.0000 906402
 579     241  0    0   0.0000 907022
 580       1  0    0   0.0000 908668
 581      13  0    0   0.0000 910653
 582     133  0    0   0.0000 911340
