# Supplementary material for: Does the aura surrounding healthy-related imported products fade in China? ERP evidence for the country-of-origin stereotype
Source: PLoS One. 2019 May 23;14(5):e0216866. doi: 10.1371/journal.pone.0216866 (PMC6532883; doi:10.1371/journal.pone.0216866)
Supplement: S1 File — (ZIP) [file pone.0216866.s001.zip › data 1/behavior/16.ev2]

   1       1  0    0   0.0000 1454
   2      14  0    0   0.0000 3387
   3     141  0    0   0.0000 4303
   4       1  0    0   0.0000 5946
   5      13  0    0   0.0000 8051
   6     133  0    0   0.0000 8884
   7       2  0    0   0.0000 10410
   8      23  0    0   0.0000 12369
   9     233  0    0   0.0000 13669
  10       2  0    0   0.0000 15301
  11      23  0    0   0.0000 17261
  12     233  0    0   0.0000 18028
  13       2  0    0   0.0000 19673
  14      23  0    0   0.0000 21739
  15     233  0    0   0.0000 22652
  16       1  0    0   0.0000 24217
  17      13  0    0   0.0000 26310
  18     133  0    0   0.0000 26997
  19       1  0    0   0.0000 28642
  20      14  0    0   0.0000 30694
  21     141  0    0   0.0000 31662
  22       1  0    0   0.0000 33347
  23      14  0    0   0.0000 35439
  24     141  0    0   0.0000 36273
  25       1  0    0   0.0000 37771
  26      13  0    0   0.0000 39757
  27     133  0    0   0.0000 40377
  28       1  0    0   0.0000 42129
  29      14  0    0   0.0000 44142
  30     141  0    0   0.0000 45042
  31       1  0    0   0.0000 46647
  32      13  0    0   0.0000 48660
  33     133  0    0   0.0000 50213
  34       1  0    0   0.0000 51778
  35      13  0    0   0.0000 53804
  36     133  0    0   0.0000 54624
  37       1  0    0   0.0000 56176
  38      14  0    0   0.0000 58149
  39     141  0    0   0.0000 59036
  40       1  0    0   0.0000 60681
  41      14  0    0   0.0000 62733
  42     141  0    0   0.0000 63834
  43       1  0    0   0.0000 65492
  44      14  0    0   0.0000 67465
  45     141  0    0   0.0000 68725
  46       1  0    0   0.0000 70303
  47      14  0    0   0.0000 72262
  48     141  0    0   0.0000 73149
  49       2  0    0   0.0000 74701
  50      24  0    0   0.0000 76780
  51     241  0    0   0.0000 77481
  52       1  0    0   0.0000 79166
  53      13  0    0   0.0000 81152
  54     133  0    0   0.0000 81732
  55       1  0    0   0.0000 83298
  56      13  0    0   0.0000 85257
  57     133  0    0   0.0000 85930
  58       2  0    0   0.0000 87456
  59      23  0    0   0.0000 89455
  60     233  0    0   0.0000 90128
  61       2  0    0   0.0000 91680
  62      24  0    0   0.0000 93746
  63     241  0    0   0.0000 94486
  64       1  0    0   0.0000 96198
  65      13  0    0   0.0000 98211
  66     133  0    0   0.0000 98804
  67       1  0    0   0.0000 100476
  68      14  0    0   0.0000 102396
  69     141  0    0   0.0000 103256
  70       1  0    0   0.0000 104914
  71      14  0    0   0.0000 107020
  72     141  0    0   0.0000 108933
  73       2  0    0   0.0000 110552
  74      24  0    0   0.0000 112498
  75     241  0    0   0.0000 113171
  76       2  0    0   0.0000 114750
  77      24  0    0   0.0000 116749
  78     241  0    0   0.0000 117289
  79       1  0    0   0.0000 118988
  80      13  0    0   0.0000 120934
  81     133  0    0   0.0000 121821
  82       2  0    0   0.0000 123306
  83      24  0    0   0.0000 125412
  84     241  0    0   0.0000 126245
  85       2  0    0   0.0000 127677
  86      24  0    0   0.0000 129703
  87     241  0    0   0.0000 130763
  88       2  0    0   0.0000 132289
  89      24  0    0   0.0000 134248
  90     241  0    0   0.0000 135001
  91       2  0    0   0.0000 136740
  92      23  0    0   0.0000 138792
  93     233  0    0   0.0000 139519
  94       2  0    0   0.0000 141191
  95      24  0    0   0.0000 143124
  96     241  0    0   0.0000 143838
  97       1  0    0   0.0000 145576
  98      14  0    0   0.0000 147575
  99     141  0    0   0.0000 149435
 100       2  0    0   0.0000 151107
 101      23  0    0   0.0000 153039
 102     233  0    0   0.0000 153793
 103       2  0    0   0.0000 155398
 104      24  0    0   0.0000 157384
 105     241  0    0   0.0000 158218
 106       1  0    0   0.0000 159810
 107      13  0    0   0.0000 161835
 108     133  0    0   0.0000 162402
 109       2  0    0   0.0000 163954
 110      24  0    0   0.0000 165940
 111     241  0    0   0.0000 166801
 112       2  0    0   0.0000 168406
 113      23  0    0   0.0000 170352
 114     233  0    0   0.0000 171079
 115       1  0    0   0.0000 172684
 116      13  0    0   0.0000 174763
 117     133  0    0   0.0000 175343
 118       2  0    0   0.0000 176989
 119      24  0    0   0.0000 179041
 120     241  0    0   0.0000 179848
 121       2  0    0   0.0000 181427
 122      24  0    0   0.0000 183506
 123     241  0    0   0.0000 185472
 124       2  0    0   0.0000 187144
 125      23  0    0   0.0000 189156
 126     233  0    0   0.0000 190244
 127       2  0    0   0.0000 191742
 128      24  0    0   0.0000 193674
 129     241  0    0   0.0000 194321
 130       1  0    0   0.0000 196073
 131      14  0    0   0.0000 198126
 132     141  0    0   0.0000 199039
 133       2  0    0   0.0000 200671
 134      24  0    0   0.0000 202617
 135     241  0    0   0.0000 203131
 136       1  0    0   0.0000 204776
 137      13  0    0   0.0000 206695
 138     133  0    0   0.0000 207262
 139       2  0    0   0.0000 208841
 140      23  0    0   0.0000 210867
 141     233  0    0   0.0000 211474
 142       1  0    0   0.0000 213132
 143      14  0    0   0.0000 215118
 144     141  0    0   0.0000 215858
 145     255  0    0   0.0000 226200
 146     255  0    0   0.0000 226201
 147       1  0    0   0.0000 228106
 148      13  0    0   0.0000 230092
 149     133  0    0   0.0000 230792
 150       1  0    0   0.0000 232398
 151      14  0    0   0.0000 234450
 152     141  0    0   0.0000 235176
 153       2  0    0   0.0000 236769
 154      23  0    0   0.0000 238702
 155     233  0    0   0.0000 239482
 156       1  0    0   0.0000 241140
 157      14  0    0   0.0000 243219
 158     141  0    0   0.0000 244653
 159       2  0    0   0.0000 246191
 160      24  0    0   0.0000 248297
 161     241  0    0   0.0000 248918
 162       2  0    0   0.0000 250536
 163      24  0    0   0.0000 252642
 164     241  0    0   0.0000 253728
 165       1  0    0   0.0000 255441
 166      14  0    0   0.0000 257400
 167     141  0    0   0.0000 257980
 168       2  0    0   0.0000 259599
 169      23  0    0   0.0000 261545
 170     233  0    0   0.0000 262205
 171       1  0    0   0.0000 263890
 172      13  0    0   0.0000 265916
 173     133  0    0   0.0000 266763
 174       1  0    0   0.0000 268501
 175      13  0    0   0.0000 270461
 176     133  0    0   0.0000 271001
 177       1  0    0   0.0000 272700
 178      13  0    0   0.0000 274685
 179     133  0    0   0.0000 275306
 180       1  0    0   0.0000 276938
 181      14  0    0   0.0000 278990
 182     141  0    0   0.0000 279996
 183       2  0    0   0.0000 281642
 184      23  0    0   0.0000 283681
 185     233  0    0   0.0000 284302
 186       1  0    0   0.0000 286054
 187      14  0    0   0.0000 288066
 188     141  0    0   0.0000 288926
 189       2  0    0   0.0000 290478
 190      23  0    0   0.0000 292491
 191     233  0    0   0.0000 293031
 192       1  0    0   0.0000 294663
 193      13  0    0   0.0000 296582
 194     133  0    0   0.0000 297256
 195       1  0    0   0.0000 298848
 196      13  0    0   0.0000 300847
 197     133  0    0   0.0000 301494
 198       2  0    0   0.0000 303139
 199      24  0    0   0.0000 305245
 200     243  0    0   0.0000 305865
 201       1  0    0   0.0000 307497
 202      14  0    0   0.0000 309550
 203     141  0    0   0.0000 310675
 204       2  0    0   0.0000 312162
 205      24  0    0   0.0000 314228
 206     241  0    0   0.0000 314835
 207       2  0    0   0.0000 316600
 208      23  0    0   0.0000 318665
 209     233  0    0   0.0000 319312
 210       1  0    0   0.0000 320931
 211      13  0    0   0.0000 322944
 212     133  0    0   0.0000 323564
 213       2  0    0   0.0000 325303
 214      23  0    0   0.0000 327328
 215     233  0    0   0.0000 327909
 216       2  0    0   0.0000 329541
 217      23  0    0   0.0000 331500
 218     233  0    0   0.0000 332027
 219       1  0    0   0.0000 333659
 220      13  0    0   0.0000 335698
 221     133  0    0   0.0000 336491
 222       2  0    0   0.0000 338057
 223      24  0    0   0.0000 340056
 224     241  0    0   0.0000 340996
 225       2  0    0   0.0000 342548
 226      23  0    0   0.0000 344561
 227     233  0    0   0.0000 345141
 228       2  0    0   0.0000 346773
 229      24  0    0   0.0000 348785
 230     241  0    0   0.0000 349512
 231       1  0    0   0.0000 351171
 232      14  0    0   0.0000 353250
 233     141  0    0   0.0000 354004
 234       2  0    0   0.0000 355622
 235      24  0    0   0.0000 357715
 236     241  0    0   0.0000 358348
 237       1  0    0   0.0000 360047
 238      13  0    0   0.0000 362059
 239     133  0    0   0.0000 362599
 240       2  0    0   0.0000 364325
 241      23  0    0   0.0000 366311
 242     233  0    0   0.0000 366851
 243       1  0    0   0.0000 368336
 244      13  0    0   0.0000 370389
 245     133  0    0   0.0000 370916
 246       2  0    0   0.0000 372481
 247      23  0    0   0.0000 374534
 248     233  0    0   0.0000 375127
 249       2  0    0   0.0000 376759
 250      23  0    0   0.0000 378865
 251     233  0    0   0.0000 379539
 252       2  0    0   0.0000 381197
 253      24  0    0   0.0000 383303
 254     241  0    0   0.0000 384002
 255       2  0    0   0.0000 385769
 256      24  0    0   0.0000 387754
 257     241  0    0   0.0000 388948
 258       2  0    0   0.0000 390540
 259      24  0    0   0.0000 392459
 260     241  0    0   0.0000 393026
 261       1  0    0   0.0000 394525
 262      13  0    0   0.0000 396617
 263     133  0    0   0.0000 397291
 264       2  0    0   0.0000 398949
 265      24  0    0   0.0000 400988
 266     241  0    0   0.0000 402075
 267       1  0    0   0.0000 403800
 268      14  0    0   0.0000 405893
 269     141  0    0   0.0000 406847
 270       1  0    0   0.0000 408478
 271      14  0    0   0.0000 410464
 272     141  0    0   0.0000 411551
 273       1  0    0   0.0000 413170
 274      13  0    0   0.0000 415209
 275     133  0    0   0.0000 415856
 276       2  0    0   0.0000 417301
 277      24  0    0   0.0000 419220
 278     241  0    0   0.0000 420080
 279       1  0    0   0.0000 421632
 280      13  0    0   0.0000 423632
 281     133  0    0   0.0000 424412
 282       1  0    0   0.0000 426097
 283      13  0    0   0.0000 428070
 284     133  0    0   0.0000 428690
 285       2  0    0   0.0000 430389
 286      23  0    0   0.0000 432454
 287     233  0    0   0.0000 433034
 288       1  0    0   0.0000 434720
 289      13  0    0   0.0000 436786
 290     133  0    0   0.0000 438072
 291     255  0    0   0.0000 442400
 292     255  0    0   0.0000 442401
 293       1  0    0   0.0000 444769
 294      13  0    0   0.0000 446715
 295     133  0    0   0.0000 447375
 296       2  0    0   0.0000 448940
 297      24  0    0   0.0000 450873
 298     241  0    0   0.0000 451906
 299       2  0    0   0.0000 453538
 300      23  0    0   0.0000 455631
 301     233  0    0   0.0000 456411
 302       2  0    0   0.0000 457990
 303      24  0    0   0.0000 460082
 304     241  0    0   0.0000 460889
 305       2  0    0   0.0000 462601
 306      24  0    0   0.0000 464613
 307     241  0    0   0.0000 465593
 308       1  0    0   0.0000 467065
 309      14  0    0   0.0000 469038
 310     141  0    0   0.0000 469697
 311       1  0    0   0.0000 471450
 312      14  0    0   0.0000 473409
 313     141  0    0   0.0000 473963
 314       2  0    0   0.0000 475622
 315      24  0    0   0.0000 477607
 316     241  0    0   0.0000 478241
 317       2  0    0   0.0000 479846
 318      23  0    0   0.0000 481885
 319     233  0    0   0.0000 482852
 320       2  0    0   0.0000 484591
 321      23  0    0   0.0000 486617
 322     233  0    0   0.0000 487450
 323       1  0    0   0.0000 489149
 324      14  0    0   0.0000 491108
 325     141  0    0   0.0000 491808
 326       2  0    0   0.0000 493560
 327      23  0    0   0.0000 495653
 328     233  0    0   0.0000 496220
 329       2  0    0   0.0000 497785
 330      23  0    0   0.0000 499757
 331     233  0    0   0.0000 500498
 332       2  0    0   0.0000 502210
 333      23  0    0   0.0000 504182
 334     233  0    0   0.0000 504709
 335       1  0    0   0.0000 506301
 336      14  0    0   0.0000 508367
 337     141  0    0   0.0000 509014
 338       1  0    0   0.0000 510686
 339      14  0    0   0.0000 512712
 340     141  0    0   0.0000 513532
 341       2  0    0   0.0000 515137
 342      23  0    0   0.0000 517243
 343     233  0    0   0.0000 518090
 344       1  0    0   0.0000 519748
 345      14  0    0   0.0000 521841
 346     141  0    0   0.0000 522621
 347       1  0    0   0.0000 524213
 348      13  0    0   0.0000 526146
 349     133  0    0   0.0000 526779
 350       1  0    0   0.0000 528411
 351      14  0    0   0.0000 530464
 352     141  0    0   0.0000 533363
 353       2  0    0   0.0000 534888
 354      23  0    0   0.0000 536847
 355     233  0    0   0.0000 537468
 356       1  0    0   0.0000 539020
 357      14  0    0   0.0000 541005
 358     141  0    0   0.0000 541666
 359       1  0    0   0.0000 543284
 360      13  0    0   0.0000 545244
 361     133  0    0   0.0000 545824
 362       1  0    0   0.0000 547483
 363      14  0    0   0.0000 549428
 364     141  0    0   0.0000 550435
 365       1  0    0   0.0000 552214
 366      14  0    0   0.0000 554253
 367     141  0    0   0.0000 554873
 368       1  0    0   0.0000 556332
 369      13  0    0   0.0000 558398
 370     133  0    0   0.0000 559072
 371       2  0    0   0.0000 560530
 372      23  0    0   0.0000 562502
 373     233  0    0   0.0000 563123
 374       2  0    0   0.0000 564835
 375      23  0    0   0.0000 566861
 376     233  0    0   0.0000 567481
 377       1  0    0   0.0000 569099
 378      13  0    0   0.0000 571072
 379     133  0    0   0.0000 571719
 380       1  0    0   0.0000 573391
 381      14  0    0   0.0000 575310
 382     141  0    0   0.0000 576090
 383       2  0    0   0.0000 577696
 384      24  0    0   0.0000 579668
 385     241  0    0   0.0000 580276
 386       1  0    0   0.0000 581867
 387      13  0    0   0.0000 583813
 388     133  0    0   0.0000 584513
 389       2  0    0   0.0000 586158
 390      23  0    0   0.0000 588224
 391     233  0    0   0.0000 588831
 392       1  0    0   0.0000 590530
 393      13  0    0   0.0000 592622
 394     133  0    0   0.0000 593443
 395       1  0    0   0.0000 594915
 396      14  0    0   0.0000 596847
 397     141  0    0   0.0000 597841
 398       1  0    0   0.0000 599579
 399      13  0    0   0.0000 601525
 400     133  0    0   0.0000 602132
 401       1  0    0   0.0000 603817
 402      14  0    0   0.0000 605736
 403     141  0    0   0.0000 606290
 404       1  0    0   0.0000 607895
 405      14  0    0   0.0000 609894
 406     141  0    0   0.0000 610768
 407       2  0    0   0.0000 612320
 408      24  0    0   0.0000 614239
 409     241  0    0   0.0000 614966
 410       2  0    0   0.0000 616625
 411      23  0    0   0.0000 618731
 412     233  0    0   0.0000 619258
 413       2  0    0   0.0000 620810
 414      24  0    0   0.0000 622915
 415     241  0    0   0.0000 623695
 416       2  0    0   0.0000 625381
 417      24  0    0   0.0000 627380
 418     241  0    0   0.0000 628227
 419       2  0    0   0.0000 629752
 420      24  0    0   0.0000 631765
 421     241  0    0   0.0000 632452
 422       1  0    0   0.0000 634124
 423      14  0    0   0.0000 636069
 424     141  0    0   0.0000 636583
 425       1  0    0   0.0000 638228
 426      13  0    0   0.0000 640188
 427     133  0    0   0.0000 640795
 428       2  0    0   0.0000 642347
 429      24  0    0   0.0000 644452
 430     241  0    0   0.0000 645286
 431       2  0    0   0.0000 646851
 432      24  0    0   0.0000 648904
 433     241  0    0   0.0000 649537
 434       1  0    0   0.0000 651049
 435      14  0    0   0.0000 652968
 436     141  0    0   0.0000 653775
 437     255  0    0   0.0000 664200
 438     255  0    0   0.0000 664201
 439       1  0    0   0.0000 668318
 440      14  0    0   0.0000 670384
 441     141  0    0   0.0000 671257
 442       1  0    0   0.0000 672849
 443      14  0    0   0.0000 674862
 444     141  0    0   0.0000 675442
 445       2  0    0   0.0000 676994
 446      23  0    0   0.0000 678913
 447     233  0    0   0.0000 679534
 448       1  0    0   0.0000 681286
 449      13  0    0   0.0000 683351
 450     133  0    0   0.0000 684172
 451       2  0    0   0.0000 685804
 452      23  0    0   0.0000 687843
 453     233  0    0   0.0000 688436
 454       2  0    0   0.0000 690042
 455      23  0    0   0.0000 692134
 456     233  0    0   0.0000 692701
 457       1  0    0   0.0000 694226
 458      13  0    0   0.0000 696265
 459     133  0    0   0.0000 696793
 460       1  0    0   0.0000 698438
 461      14  0    0   0.0000 700450
 462     141  0    0   0.0000 701297
 463       1  0    0   0.0000 702903
 464      14  0    0   0.0000 704915
 465     141  0    0   0.0000 705495
 466       2  0    0   0.0000 707127
 467      23  0    0   0.0000 709153
 468     233  0    0   0.0000 709760
 469       2  0    0   0.0000 711392
 470      24  0    0   0.0000 713351
 471     241  0    0   0.0000 714678
 472       2  0    0   0.0000 716296
 473      23  0    0   0.0000 718389
 474     233  0    0   0.0000 719569
 475       2  0    0   0.0000 721254
 476      23  0    0   0.0000 723360
 477     233  0    0   0.0000 724101
 478       2  0    0   0.0000 725786
 479      24  0    0   0.0000 727798
 480     241  0    0   0.0000 728472
 481       2  0    0   0.0000 730104
 482      23  0    0   0.0000 732076
 483     233  0    0   0.0000 732803
 484       2  0    0   0.0000 734382
 485      24  0    0   0.0000 736367
 486     241  0    0   0.0000 736881
 487       2  0    0   0.0000 738553
 488      23  0    0   0.0000 740459
 489     233  0    0   0.0000 741079
 490       1  0    0   0.0000 742618
 491      13  0    0   0.0000 744697
 492     133  0    0   0.0000 745331
 493       2  0    0   0.0000 747083
 494      23  0    0   0.0000 749162
 495     233  0    0   0.0000 749742
 496       1  0    0   0.0000 751414
 497      14  0    0   0.0000 753387
 498     141  0    0   0.0000 754367
 499       1  0    0   0.0000 755905
 500      13  0    0   0.0000 757944
 501     133  0    0   0.0000 759164
 502       1  0    0   0.0000 760876
 503      13  0    0   0.0000 762929
 504     133  0    0   0.0000 763416
 505       2  0    0   0.0000 765154
 506      24  0    0   0.0000 767127
 507     241  0    0   0.0000 767827
 508       1  0    0   0.0000 769433
 509      14  0    0   0.0000 771432
 510     141  0    0   0.0000 772292
 511       2  0    0   0.0000 773897
 512      24  0    0   0.0000 775950
 513     241  0    0   0.0000 776557
 514       1  0    0   0.0000 778215
 515      14  0    0   0.0000 780294
 516     141  0    0   0.0000 780888
 517       1  0    0   0.0000 782467
 518      13  0    0   0.0000 784479
 519     133  0    0   0.0000 785033
 520       2  0    0   0.0000 786652
 521      24  0    0   0.0000 788744
 522     241  0    0   0.0000 789537
 523       2  0    0   0.0000 790970
 524      24  0    0   0.0000 793062
 525     241  0    0   0.0000 793776
 526       1  0    0   0.0000 795461
 527      13  0    0   0.0000 797527
 528     133  0    0   0.0000 798134
 529       1  0    0   0.0000 799766
 530      13  0    0   0.0000 801871
 531     133  0    0   0.0000 802505
 532       2  0    0   0.0000 804297
 533      23  0    0   0.0000 806296
 534     233  0    0   0.0000 807089
 535       2  0    0   0.0000 808788
 536      23  0    0   0.0000 810827
 537     233  0    0   0.0000 811434
 538       2  0    0   0.0000 813080
 539      23  0    0   0.0000 815132
 540     233  0    0   0.0000 815739
 541       1  0    0   0.0000 817278
 542      14  0    0   0.0000 819210
 543     141  0    0   0.0000 819857
 544       2  0    0   0.0000 821622
 545      23  0    0   0.0000 823675
 546     233  0    0   0.0000 824295
 547       1  0    0   0.0000 825927
 548      13  0    0   0.0000 828033
 549     133  0    0   0.0000 828560
 550       2  0    0   0.0000 830165
 551      23  0    0   0.0000 832084
 552     233  0    0   0.0000 832570
 553       1  0    0   0.0000 834057
 554      14  0    0   0.0000 836029
 555     141  0    0   0.0000 836663
 556       1  0    0   0.0000 838188
 557      14  0    0   0.0000 840281
 558     141  0    0   0.0000 840928
 559       1  0    0   0.0000 842613
 560      13  0    0   0.0000 844692
 561     133  0    0   0.0000 845286
 562       2  0    0   0.0000 846998
 563      24  0    0   0.0000 848997
 564     241  0    0   0.0000 849617
 565       2  0    0   0.0000 851249
 566      24  0    0   0.0000 853315
 567     241  0    0   0.0000 854162
 568       2  0    0   0.0000 855847
 569      23  0    0   0.0000 857793
 570     233  0    0   0.0000 858386
 571       2  0    0   0.0000 860045
 572      24  0    0   0.0000 862098
 573     241  0    0   0.0000 862611
 574       1  0    0   0.0000 864203
 575      13  0    0   0.0000 866282
 576     133  0    0   0.0000 866796
 577       2  0    0   0.0000 868335
 578      24  0    0   0.0000 870374
 579     241  0    0   0.0000 870994
 580       1  0    0   0.0000 872693
 581      13  0    0   0.0000 874772
 582     133  0    0   0.0000 875379
