# Supplementary material for: Does the aura surrounding healthy-related imported products fade in China? ERP evidence for the country-of-origin stereotype
Source: PLoS One. 2019 May 23;14(5):e0216866. doi: 10.1371/journal.pone.0216866 (PMC6532883; doi:10.1371/journal.pone.0216866)
Supplement: S1 File — (ZIP) [file pone.0216866.s001.zip › data 1/behavior/17.ev2]

   1       2  0    0   0.0000 2527
   2       2  0    0   0.0000 2721
   3      23  0    0   0.0000 4577
   4      23  0    0   0.0000 4688
   5     231  0    0   0.0000 5388
   6     231  0    0   0.0000 5728
   7       1  0    0   0.0000 7037
   8       2  0    0   0.0000 7327
   9      14  0    0   0.0000 9120
  10      23  0    0   0.0000 9310
  11     143  0    0   0.0000 9805
  12     231  0    0   0.0000 10211
  13       1  0    0   0.0000 11403
  14       2  0    0   0.0000 11876
  15      14  0    0   0.0000 13453
  16      23  0    0   0.0000 13826
  17     143  0    0   0.0000 14287
  18     231  0    0   0.0000 14693
  19       2  0    0   0.0000 15836
  20       2  0    0   0.0000 16292
  21      24  0    0   0.0000 17919
  22      24  0    0   0.0000 18359
  23     243  0    0   0.0000 18687
  24     243  0    0   0.0000 19393
  25       2  0    0   0.0000 20469
  26       1  0    0   0.0000 21092
  27      24  0    0   0.0000 22552
  28      14  0    0   0.0000 23175
  29     243  0    0   0.0000 23286
  30     143  0    0   0.0000 24075
  31       2  0    0   0.0000 24902
  32       2  0    0   0.0000 25624
  33      23  0    0   0.0000 26835
  34     231  0    0   0.0000 27369
  35      23  0    0   0.0000 27608
  36       1  0    0   0.0000 29035
  37     231  0    0   0.0000 29408
  38       2  0    0   0.0000 30941
  39      13  0    0   0.0000 31034
  40     131  0    0   0.0000 31685
  41      24  0    0   0.0000 32890
  42       1  0    0   0.0000 33284
  43     243  0    0   0.0000 33758
  44      14  0    0   0.0000 35217
  45       2  0    0   0.0000 35540
  46     143  0    0   0.0000 35868
  47       1  0    0   0.0000 37384
  48      23  0    0   0.0000 37640
  49     231  0    0   0.0000 38457
  50      14  0    0   0.0000 39467
  51       1  0    0   0.0000 40206
  52     143  0    0   0.0000 40784
  53      13  0    0   0.0000 42306
  54       1  0    0   0.0000 42416
  55     131  0    0   0.0000 43140
  56      13  0    0   0.0000 44383
  57       1  0    0   0.0000 44772
  58     131  0    0   0.0000 45150
  59      13  0    0   0.0000 46739
  60       2  0    0   0.0000 46816
  61     131  0    0   0.0000 47473
  62      24  0    0   0.0000 48899
  63       1  0    0   0.0000 49172
  64     243  0    0   0.0000 50433
  65      13  0    0   0.0000 51171
  66     131  0    0   0.0000 51955
  67       1  0    0   0.0000 52032
  68       1  0    0   0.0000 53571
  69      14  0    0   0.0000 54065
  70     143  0    0   0.0000 54999
  71      14  0    0   0.0000 55571
  72     143  0    0   0.0000 56422
  73       2  0    0   0.0000 56615
  74       2  0    0   0.0000 58037
  75      23  0    0   0.0000 58698
  76     231  0    0   0.0000 59932
  77      23  0    0   0.0000 60154
  78     231  0    0   0.0000 61004
  79       1  0    0   0.0000 61514
  80       1  0    0   0.0000 62587
  81      13  0    0   0.0000 63497
  82      14  0    0   0.0000 64603
  83     143  0    0   0.0000 65354
  84     131  0    0   0.0000 65714
  85       2  0    0   0.0000 67036
  86       2  0    0   0.0000 67363
  87      24  0    0   0.0000 69003
  88      23  0    0   0.0000 69346
  89     243  0    0   0.0000 69803
  90     231  0    0   0.0000 69964
  91       2  0    0   0.0000 71386
  92       2  0    0   0.0000 71696
  93      23  0    0   0.0000 73452
  94      24  0    0   0.0000 73796
  95     243  0    0   0.0000 74480
  96     231  0    0   0.0000 74603
  97       1  0    0   0.0000 76179
  98       1  0    0   0.0000 76218
  99      13  0    0   0.0000 78279
 100      14  0    0   0.0000 78301
 101     131  0    0   0.0000 78830
 102     143  0    0   0.0000 79202
 103       1  0    0   0.0000 80378
 104       1  0    0   0.0000 80718
 105      13  0    0   0.0000 82328
 106      14  0    0   0.0000 82751
 107     131  0    0   0.0000 82879
 108     143  0    0   0.0000 83885
 109       2  0    0   0.0000 84578
 110       2  0    0   0.0000 85501
 111      23  0    0   0.0000 86644
 112     231  0    0   0.0000 87195
 113      24  0    0   0.0000 87434
 114     243  0    0   0.0000 88234
 115       1  0    0   0.0000 88744
 116       1  0    0   0.0000 89700
 117      14  0    0   0.0000 90744
 118     143  0    0   0.0000 91378
 119      13  0    0   0.0000 91766
 120     131  0    0   0.0000 92884
 121       1  0    0   0.0000 92960
 122       1  0    0   0.0000 94383
 123      14  0    0   0.0000 95043
 124     143  0    0   0.0000 95927
 125      14  0    0   0.0000 96366
 126     143  0    0   0.0000 97250
 127       1  0    0   0.0000 97543
 128       1  0    0   0.0000 99049
 129      14  0    0   0.0000 99609
 130     143  0    0   0.0000 100343
 131      13  0    0   0.0000 101115
 132       1  0    0   0.0000 101826
 133     131  0    0   0.0000 102633
 134      13  0    0   0.0000 103859
 135       2  0    0   0.0000 104282
 136     131  0    0   0.0000 104493
 137       1  0    0   0.0000 106125
 138      23  0    0   0.0000 106365
 139     231  0    0   0.0000 107099
 140      14  0    0   0.0000 108075
 141       1  0    0   0.0000 108714
 142     143  0    0   0.0000 108776
 143       2  0    0   0.0000 110441
 144      13  0    0   0.0000 110764
 145     131  0    0   0.0000 111765
 146      23  0    0   0.0000 112441
 147     231  0    0   0.0000 113092
 148       1  0    0   0.0000 113414
 149       1  0    0   0.0000 114724
 150      14  0    0   0.0000 115497
 151     143  0    0   0.0000 116248
 152      13  0    0   0.0000 116757
 153     131  0    0   0.0000 117375
 154       1  0    0   0.0000 118013
 155       2  0    0   0.0000 119124
 156      14  0    0   0.0000 120013
 157      24  0    0   0.0000 121223
 158     243  0    0   0.0000 121907
 159     143  0    0   0.0000 121947
 160       1  0    0   0.0000 123573
 161       1  0    0   0.0000 123696
 162      14  0    0   0.0000 125656
 163      13  0    0   0.0000 125812
 164     143  0    0   0.0000 126324
 165     131  0    0   0.0000 126796
 166       2  0    0   0.0000 127939
 167       2  0    0   0.0000 128295
 168      23  0    0   0.0000 130039
 169      23  0    0   0.0000 130362
 170     231  0    0   0.0000 130723
 171     231  0    0   0.0000 131662
 172       2  0    0   0.0000 132355
 173       2  0    0   0.0000 133411
 174      24  0    0   0.0000 134338
 175     243  0    0   0.0000 135106
 176      24  0    0   0.0000 135461
 177     243  0    0   0.0000 136662
 178       2  0    0   0.0000 136822
 179       1  0    0   0.0000 138277
 180      23  0    0   0.0000 138938
 181     231  0    0   0.0000 139855
 182      14  0    0   0.0000 140211
 183     143  0    0   0.0000 141178
 184       1  0    0   0.0000 141638
 185       2  0    0   0.0000 142794
 186      13  0    0   0.0000 143621
 187     131  0    0   0.0000 144421
 188      24  0    0   0.0000 144743
 189       1  0    0   0.0000 146220
 190      14  0    0   0.0000 148337
 191     243  0    0   0.0000 148577
 192     143  0    0   0.0000 149204
 193       1  0    0   0.0000 150309
 194       2  0    0   0.0000 150836
 195      13  0    0   0.0000 152392
 196      24  0    0   0.0000 152936
 197     131  0    0   0.0000 153193
 198     243  0    0   0.0000 154787
 199       1  0    0   0.0000 154909
 200       2  0    0   0.0000 156336
 201      13  0    0   0.0000 156942
 202     131  0    0   0.0000 157609
 203      23  0    0   0.0000 158436
 204       1  0    0   0.0000 159325
 205     231  0    0   0.0000 159336
 206       1  0    0   0.0000 160935
 207      13  0    0   0.0000 161408
 208     131  0    0   0.0000 162192
 209      13  0    0   0.0000 162985
 210       2  0    0   0.0000 163808
 211     131  0    0   0.0000 164169
 212      24  0    0   0.0000 165757
 213       2  0    0   0.0000 165851
 214     243  0    0   0.0000 166442
 215      23  0    0   0.0000 167851
 216       2  0    0   0.0000 168090
 217     231  0    0   0.0000 168585
 218      24  0    0   0.0000 170107
 219       2  0    0   0.0000 170234
 220     243  0    0   0.0000 171641
 221      24  0    0   0.0000 172201
 222     243  0    0   0.0000 172985
 223       1  0    0   0.0000 173273
 224       1  0    0   0.0000 174617
 225      13  0    0   0.0000 175256
 226     131  0    0   0.0000 175974
 227      14  0    0   0.0000 176617
 228     143  0    0   0.0000 177284
 229       1  0    0   0.0000 177723
 230       2  0    0   0.0000 178983
 231      14  0    0   0.0000 179756
 232     143  0    0   0.0000 180556
 233      24  0    0   0.0000 180966
 234     243  0    0   0.0000 181584
 235       2  0    0   0.0000 182172
 236       2  0    0   0.0000 183166
 237      24  0    0   0.0000 184122
 238     243  0    0   0.0000 184806
 239      23  0    0   0.0000 185266
 240     231  0    0   0.0000 186266
 241       1  0    0   0.0000 186438
 242       2  0    0   0.0000 187882
 243      13  0    0   0.0000 188538
 244     131  0    0   0.0000 189239
 245      23  0    0   0.0000 189832
 246     231  0    0   0.0000 190499
 247       2  0    0   0.0000 190921
 248       2  0    0   0.0000 192098
 249      24  0    0   0.0000 192871
 250     243  0    0   0.0000 193588
 251      23  0    0   0.0000 194181
 252     231  0    0   0.0000 194915
 253       2  0    0   0.0000 195221
 254       1  0    0   0.0000 196514
 255      23  0    0   0.0000 197220
 256     231  0    0   0.0000 198088
 257      14  0    0   0.0000 198564
 258     143  0    0   0.0000 199148
 259       1  0    0   0.0000 199720
 260       1  0    0   0.0000 200880
 261      13  0    0   0.0000 201803
 262     131  0    0   0.0000 202487
 263      14  0    0   0.0000 202814
 264     143  0    0   0.0000 203514
 265       2  0    0   0.0000 204203
 266       1  0    0   0.0000 205263
 267      23  0    0   0.0000 206153
 268     231  0    0   0.0000 206770
 269      14  0    0   0.0000 207380
 270     143  0    0   0.0000 208047
 271       2  0    0   0.0000 208319
 272       1  0    0   0.0000 209679
 273      24  0    0   0.0000 210252
 274     243  0    0   0.0000 210986
 275      14  0    0   0.0000 211796
 276     143  0    0   0.0000 212463
 277       1  0    0   0.0000 212585
 278       2  0    0   0.0000 213996
 279      13  0    0   0.0000 214551
 280     131  0    0   0.0000 215352
 281      24  0    0   0.0000 216012
 282     243  0    0   0.0000 216779
 283       1  0    0   0.0000 217185
 284      13  0    0   0.0000 219184
 285     131  0    0   0.0000 219902
 286       1  0    0   0.0000 221584
 287      13  0    0   0.0000 223550
 288     131  0    0   0.0000 226801
 289       2  0    0   0.0000 235621
 290      23  0    0   0.0000 237588
 291     231  0    0   0.0000 238288
 292       1  0    0   0.0000 239937
 293      14  0    0   0.0000 242020
 294     143  0    0   0.0000 242705
 295       1  0    0   0.0000 244303
 296      14  0    0   0.0000 246353
 297     143  0    0   0.0000 247187
 298       2  0    0   0.0000 248736
 299      24  0    0   0.0000 250819
 300     243  0    0   0.0000 251587
 301       2  0    0   0.0000 253369
 302      24  0    0   0.0000 255452
 303     243  0    0   0.0000 256186
 304       2  0    0   0.0000 257802
 305      23  0    0   0.0000 259735
 306     231  0    0   0.0000 260269
 307       1  0    0   0.0000 261935
 308      13  0    0   0.0000 263934
 309     131  0    0   0.0000 264585
 310       1  0    0   0.0000 266184
 311      14  0    0   0.0000 268117
 312     143  0    0   0.0000 268768
 313       1  0    0   0.0000 270284
 314      14  0    0   0.0000 272367
 315     143  0    0   0.0000 273684
 316       1  0    0   0.0000 275316
 317      13  0    0   0.0000 277283
 318     131  0    0   0.0000 278050
 319       2  0    0   0.0000 279716
 320      24  0    0   0.0000 281799
 321     243  0    0   0.0000 283333
 322       1  0    0   0.0000 284932
 323      14  0    0   0.0000 286965
 324     143  0    0   0.0000 287899
 325       2  0    0   0.0000 289515
 326      23  0    0   0.0000 291598
 327     231  0    0   0.0000 292832
 328       1  0    0   0.0000 294414
 329      13  0    0   0.0000 296397
 330     131  0    0   0.0000 298614
 331       2  0    0   0.0000 300263
 332      23  0    0   0.0000 302246
 333     231  0    0   0.0000 302864
 334       2  0    0   0.0000 304596
 335      24  0    0   0.0000 306696
 336     243  0    0   0.0000 307380
 337       1  0    0   0.0000 309079
 338      13  0    0   0.0000 311179
 339     131  0    0   0.0000 311730
 340       1  0    0   0.0000 313278
 341      13  0    0   0.0000 315228
 342     131  0    0   0.0000 315779
 343       2  0    0   0.0000 317478
 344      23  0    0   0.0000 319544
 345     231  0    0   0.0000 320095
 346       1  0    0   0.0000 321644
 347      14  0    0   0.0000 323644
 348     143  0    0   0.0000 324278
 349       1  0    0   0.0000 325860
 350      14  0    0   0.0000 327943
 351     143  0    0   0.0000 328827
 352       1  0    0   0.0000 330443
 353      14  0    0   0.0000 332509
 354     143  0    0   0.0000 333243
 355       1  0    0   0.0000 334726
 356      13  0    0   0.0000 336759
 357     131  0    0   0.0000 337393
 358       1  0    0   0.0000 339025
 359      14  0    0   0.0000 340975
 360     143  0    0   0.0000 341676
 361       2  0    0   0.0000 343341
 362      23  0    0   0.0000 345341
 363     231  0    0   0.0000 345992
 364       1  0    0   0.0000 347624
 365      13  0    0   0.0000 349657
 366     131  0    0   0.0000 350275
 367       2  0    0   0.0000 352024
 368      24  0    0   0.0000 354123
 369     243  0    0   0.0000 354807
 370       1  0    0   0.0000 356473
 371      14  0    0   0.0000 358556
 372     143  0    0   0.0000 359224
 373       2  0    0   0.0000 360839
 374      23  0    0   0.0000 362939
 375     231  0    0   0.0000 363623
 376       2  0    0   0.0000 365255
 377      24  0    0   0.0000 367238
 378     243  0    0   0.0000 368006
 379       2  0    0   0.0000 369722
 380      23  0    0   0.0000 371838
 381     231  0    0   0.0000 372755
 382       1  0    0   0.0000 374538
 383      13  0    0   0.0000 376521
 384     131  0    0   0.0000 377321
 385       1  0    0   0.0000 379120
 386      14  0    0   0.0000 381237
 387     143  0    0   0.0000 382104
 388       2  0    0   0.0000 383736
 389      24  0    0   0.0000 385836
 390     243  0    0   0.0000 387687
 391       2  0    0   0.0000 389236
 392      23  0    0   0.0000 391336
 393     231  0    0   0.0000 392236
 394       1  0    0   0.0000 393835
 395      13  0    0   0.0000 395885
 396     131  0    0   0.0000 397069
 397       2  0    0   0.0000 398751
 398      23  0    0   0.0000 400751
 399     231  0    0   0.0000 401485
 400       2  0    0   0.0000 403134
 401      24  0    0   0.0000 405101
 402     243  0    0   0.0000 405885
 403       1  0    0   0.0000 407517
 404      14  0    0   0.0000 409517
 405     143  0    0   0.0000 410184
 406       2  0    0   0.0000 411883
 407      24  0    0   0.0000 413866
 408     243  0    0   0.0000 414484
 409       2  0    0   0.0000 416066
 410      23  0    0   0.0000 418166
 411     231  0    0   0.0000 419166
 412       2  0    0   0.0000 420782
 413      23  0    0   0.0000 422732
 414     231  0    0   0.0000 423399
 415       2  0    0   0.0000 424998
 416      23  0    0   0.0000 427081
 417     231  0    0   0.0000 427815
 418       1  0    0   0.0000 429414
 419      14  0    0   0.0000 431464
 420     143  0    0   0.0000 432048
 421       1  0    0   0.0000 433780
 422      14  0    0   0.0000 435714
 423     143  0    0   0.0000 436414
 424       1  0    0   0.0000 438163
 425      14  0    0   0.0000 440280
 426     143  0    0   0.0000 440947
 427       1  0    0   0.0000 442579
 428      14  0    0   0.0000 444696
 429     143  0    0   0.0000 445363
 430       2  0    0   0.0000 446896
 431      24  0    0   0.0000 448912
 432     243  0    0   0.0000 449679
 433       2  0    0   0.0000 456366
 434      24  0    0   0.0000 458483
 435     243  0    0   0.0000 459167
 436       2  0    0   0.0000 460949
 437      23  0    0   0.0000 463032
 438     231  0    0   0.0000 463716
 439       1  0    0   0.0000 465282
 440      13  0    0   0.0000 467331
 441     131  0    0   0.0000 467966
 442       1  0    0   0.0000 469681
 443      13  0    0   0.0000 471664
 444     131  0    0   0.0000 472232
 445       2  0    0   0.0000 473864
 446      23  0    0   0.0000 475797
 447     231  0    0   0.0000 476415
 448       2  0    0   0.0000 478197
 449      24  0    0   0.0000 480230
 450     243  0    0   0.0000 480864
 451       2  0    0   0.0000 482446
 452      24  0    0   0.0000 484413
 453     243  0    0   0.0000 486163
 454       1  0    0   0.0000 487746
 455      14  0    0   0.0000 489812
 456     143  0    0   0.0000 490463
 457       2  0    0   0.0000 492128
 458      23  0    0   0.0000 494195
 459     231  0    0   0.0000 494879
 460       2  0    0   0.0000 496345
 461      23  0    0   0.0000 498411
 462     231  0    0   0.0000 499195
 463       2  0    0   0.0000 500777
 464      24  0    0   0.0000 502794
 465     243  0    0   0.0000 504011
 466       2  0    0   0.0000 505644
 467      23  0    0   0.0000 507610
 468     231  0    0   0.0000 508277
 469       1  0    0   0.0000 509826
 470      13  0    0   0.0000 511859
 471     131  0    0   0.0000 512627
 472       2  0    0   0.0000 514242
 473      24  0    0   0.0000 516226
 474     243  0    0   0.0000 517743
 475       2  0    0   0.0000 519442
 476      23  0    0   0.0000 521492
 477     231  0    0   0.0000 522526
 478       1  0    0   0.0000 524208
 479      13  0    0   0.0000 526291
 480     131  0    0   0.0000 527075
 481       1  0    0   0.0000 528891
 482      14  0    0   0.0000 530974
 483     143  0    0   0.0000 531541
 484       2  0    0   0.0000 533357
 485      24  0    0   0.0000 535407
 486     243  0    0   0.0000 536041
 487       1  0    0   0.0000 537740
 488      14  0    0   0.0000 539806
 489     143  0    0   0.0000 540457
 490       1  0    0   0.0000 542006
 491      13  0    0   0.0000 543939
 492     131  0    0   0.0000 544523
 493       1  0    0   0.0000 546239
 494      14  0    0   0.0000 548172
 495     143  0    0   0.0000 548973
 496       1  0    0   0.0000 550671
 497      13  0    0   0.0000 552754
 498     131  0    0   0.0000 553405
 499       1  0    0   0.0000 555071
 500      13  0    0   0.0000 557204
 501     131  0    0   0.0000 557955
 502       1  0    0   0.0000 559704
 503      13  0    0   0.0000 561787
 504     131  0    0   0.0000 562421
 505       1  0    0   0.0000 564153
 506      14  0    0   0.0000 566203
 507     143  0    0   0.0000 567020
 508       1  0    0   0.0000 568786
 509      13  0    0   0.0000 570869
 510     131  0    0   0.0000 571570
 511       2  0    0   0.0000 573035
 512      24  0    0   0.0000 574985
 513     243  0    0   0.0000 575686
 514       1  0    0   0.0000 577451
 515      14  0    0   0.0000 579551
 516     143  0    0   0.0000 580752
 517       1  0    0   0.0000 582501
 518      14  0    0   0.0000 584517
 519     143  0    0   0.0000 585302
 520       1  0    0   0.0000 586900
 521      14  0    0   0.0000 588883
 522     143  0    0   0.0000 589734
 523       1  0    0   0.0000 591433
 524      13  0    0   0.0000 593450
 525     131  0    0   0.0000 594084
 526       2  0    0   0.0000 595849
 527      23  0    0   0.0000 597966
 528     231  0    0   0.0000 598733
 529       1  0    0   0.0000 600282
 530      14  0    0   0.0000 602232
 531     143  0    0   0.0000 603049
 532       1  0    0   0.0000 604798
 533      13  0    0   0.0000 606748
 534     131  0    0   0.0000 607382
 535       1  0    0   0.0000 609098
 536      13  0    0   0.0000 611181
 537     131  0    0   0.0000 611798
 538       2  0    0   0.0000 613614
 539      23  0    0   0.0000 615630
 540     231  0    0   0.0000 616348
 541       2  0    0   0.0000 618030
 542      23  0    0   0.0000 620096
 543     231  0    0   0.0000 620781
 544       2  0    0   0.0000 622413
 545      24  0    0   0.0000 624512
 546     243  0    0   0.0000 625147
 547       2  0    0   0.0000 626829
 548      24  0    0   0.0000 628845
 549     243  0    0   0.0000 629596
 550       2  0    0   0.0000 631295
 551      23  0    0   0.0000 633261
 552     231  0    0   0.0000 633845
 553       1  0    0   0.0000 635461
 554      14  0    0   0.0000 637428
 555     143  0    0   0.0000 638128
 556       1  0    0   0.0000 639877
 557      13  0    0   0.0000 641944
 558     131  0    0   0.0000 642611
 559       1  0    0   0.0000 644427
 560      14  0    0   0.0000 646476
 561     143  0    0   0.0000 647277
 562       2  0    0   0.0000 649010
 563      24  0    0   0.0000 651126
 564     243  0    0   0.0000 652876
 565       2  0    0   0.0000 654476
 566      23  0    0   0.0000 656542
 567     231  0    0   0.0000 657176
 568       2  0    0   0.0000 658775
 569      23  0    0   0.0000 660775
 570     231  0    0   0.0000 661492
 571       2  0    0   0.0000 663208
 572      23  0    0   0.0000 665274
 573     231  0    0   0.0000 666075
 574       1  0    0   0.0000 667624
 575      13  0    0   0.0000 669640
 576     131  0    0   0.0000 670624
 577       1  0    0   0.0000 680339
 578      13  0    0   0.0000 682389
 579     131  0    0   0.0000 683056
 580       2  0    0   0.0000 684588
 581      23  0    0   0.0000 686538
 582     231  0    0   0.0000 687106
 583       2  0    0   0.0000 688788
 584      23  0    0   0.0000 690821
 585     231  0    0   0.0000 691289
 586       2  0    0   0.0000 692971
 587      23  0    0   0.0000 694954
 588     231  0    0   0.0000 695538
 589       1  0    0   0.0000 697187
 590      14  0    0   0.0000 699220
 591     143  0    0   0.0000 699871
 592       2  0    0   0.0000 701453
 593      24  0    0   0.0000 703536
 594     243  0    0   0.0000 704120
 595       2  0    0   0.0000 705652
 596      24  0    0   0.0000 707752
 597     243  0    0   0.0000 708503
 598       1  0    0   0.0000 710069
 599      14  0    0   0.0000 712135
 600     143  0    0   0.0000 712836
 601       2  0    0   0.0000 714585
 602      23  0    0   0.0000 716668
 603     231  0    0   0.0000 717219
 604       1  0    0   0.0000 718884
 605      14  0    0   0.0000 721001
 606     143  0    0   0.0000 721685
 607       1  0    0   0.0000 723350
 608      13  0    0   0.0000 725400
 609     131  0    0   0.0000 726101
 610       2  0    0   0.0000 727816
 611      24  0    0   0.0000 729883
 612     243  0    0   0.0000 730484
 613       2  0    0   0.0000 732066
 614      24  0    0   0.0000 734016
 615     243  0    0   0.0000 735050
 616       2  0    0   0.0000 736582
 617      24  0    0   0.0000 738682
 618     243  0    0   0.0000 739516
 619       1  0    0   0.0000 741282
 620      13  0    0   0.0000 743281
 621     131  0    0   0.0000 744115
 622       1  0    0   0.0000 745764
 623      13  0    0   0.0000 747814
 624     131  0    0   0.0000 748398
 625       2  0    0   0.0000 750014
 626      24  0    0   0.0000 752064
 627     243  0    0   0.0000 752781
 628       2  0    0   0.0000 754263
 629      23  0    0   0.0000 756246
 630     231  0    0   0.0000 756914
 631       2  0    0   0.0000 758429
 632      23  0    0   0.0000 760379
 633     231  0    0   0.0000 761147
 634       1  0    0   0.0000 762879
 635      14  0    0   0.0000 764962
 636     143  0    0   0.0000 765629
 637       2  0    0   0.0000 767378
 638      24  0    0   0.0000 769511
 639     243  0    0   0.0000 770162
 640       2  0    0   0.0000 771711
 641      24  0    0   0.0000 773778
 642     243  0    0   0.0000 774512
 643       2  0    0   0.0000 776327
 644      24  0    0   0.0000 778327
 645     243  0    0   0.0000 778944
 646       2  0    0   0.0000 780493
 647      23  0    0   0.0000 782510
 648     231  0    0   0.0000 783277
 649       1  0    0   0.0000 784910
 650      14  0    0   0.0000 786926
 651     143  0    0   0.0000 787794
 652       1  0    0   0.0000 789259
 653      14  0    0   0.0000 791226
 654     143  0    0   0.0000 791926
 655       1  0    0   0.0000 793409
 656      13  0    0   0.0000 795475
 657     131  0    0   0.0000 796309
 658       2  0    0   0.0000 798025
 659      23  0    0   0.0000 800141
 660     231  0    0   0.0000 801192
 661       2  0    0   0.0000 802824
 662      24  0    0   0.0000 804924
 663     243  0    0   0.0000 805625
 664       1  0    0   0.0000 807290
 665      13  0    0   0.0000 809323
 666     131  0    0   0.0000 810291
 667       1  0    0   0.0000 811973
 668      13  0    0   0.0000 814106
 669     131  0    0   0.0000 814790
 670       2  0    0   0.0000 816389
 671      23  0    0   0.0000 818389
 672     231  0    0   0.0000 819040
 673       1  0    0   0.0000 820639
 674      14  0    0   0.0000 822605
 675     143  0    0   0.0000 823306
 676       1  0    0   0.0000 825005
 677      14  0    0   0.0000 827088
 678     143  0    0   0.0000 827672
 679       2  0    0   0.0000 829304
 680      23  0    0   0.0000 831404
 681     231  0    0   0.0000 831988
 682       1  0    0   0.0000 833704
 683      14  0    0   0.0000 835803
 684     143  0    0   0.0000 836554
 685       2  0    0   0.0000 838253
 686      24  0    0   0.0000 840253
 687     243  0    0   0.0000 840904
 688       1  0    0   0.0000 842586
 689      14  0    0   0.0000 844719
 690     143  0    0   0.0000 845353
 691       2  0    0   0.0000 846902
 692      24  0    0   0.0000 848919
 693     243  0    0   0.0000 849569
 694       1  0    0   0.0000 851152
 695      13  0    0   0.0000 853101
 696     131  0    0   0.0000 853919
 697       2  0    0   0.0000 855668
 698      24  0    0   0.0000 857801
 699     243  0    0   0.0000 858502
 700       2  0    0   0.0000 860117
 701      24  0    0   0.0000 862150
 702     243  0    0   0.0000 862751
 703       1  0    0   0.0000 864300
 704      14  0    0   0.0000 866383
 705     143  0    0   0.0000 867500
 706       2  0    0   0.0000 869233
 707      24  0    0   0.0000 871299
 708     243  0    0   0.0000 871800
 709       1  0    0   0.0000 873566
 710      13  0    0   0.0000 875582
 711     131  0    0   0.0000 876699
 712       2  0    0   0.0000 878182
 713      24  0    0   0.0000 880215
 714     243  0    0   0.0000 882032
 715       2  0    0   0.0000 883798
 716      23  0    0   0.0000 885797
 717     231  0    0   0.0000 886298
 718       2  0    0   0.0000 888014
 719      24  0    0   0.0000 889997
 720     243  0    0   0.0000 892397
