# Supplementary material for: Does the aura surrounding healthy-related imported products fade in China? ERP evidence for the country-of-origin stereotype
Source: PLoS One. 2019 May 23;14(5):e0216866. doi: 10.1371/journal.pone.0216866 (PMC6532883; doi:10.1371/journal.pone.0216866)
Supplement: S1 File — (ZIP) [file pone.0216866.s001.zip › data 1/behavior/18.ev2]

   1       1  0    0   0.0000 3761
   2      14  0    0   0.0000 5878
   3     143  0    0   0.0000 6795
   4       1  0    0   0.0000 8578
   5      14  0    0   0.0000 10561
   6     141  0    0   0.0000 12411
   7       1  0    0   0.0000 13977
   8      14  0    0   0.0000 15977
   9     143  0    0   0.0000 17144
  10       1  0    0   0.0000 18776
  11      14  0    0   0.0000 20743
  12     143  0    0   0.0000 21810
  13       2  0    0   0.0000 23342
  14      23  0    0   0.0000 25326
  15     231  0    0   0.0000 26210
  16       2  0    0   0.0000 27925
  17      23  0    0   0.0000 30008
  18     231  0    0   0.0000 30992
  19       1  0    0   0.0000 32641
  20      14  0    0   0.0000 34758
  21     143  0    0   0.0000 35475
  22       1  0    0   0.0000 37207
  23      14  0    0   0.0000 39190
  24     141  0    0   0.0000 40508
  25       2  0    0   0.0000 42140
  26      24  0    0   0.0000 44107
  27     243  0    0   0.0000 45407
  28       1  0    0   0.0000 47023
  29      14  0    0   0.0000 49056
  30     141  0    0   0.0000 49823
  31       1  0    0   0.0000 51422
  32      13  0    0   0.0000 53472
  33     131  0    0   0.0000 55723
  34       2  0    0   0.0000 57422
  35      23  0    0   0.0000 59538
  36     231  0    0   0.0000 60239
  37       1  0    0   0.0000 61971
  38      14  0    0   0.0000 64037
  39     143  0    0   0.0000 64555
  40       2  0    0   0.0000 66071
  41      24  0    0   0.0000 68154
  42     241  0    0   0.0000 68854
  43       2  0    0   0.0000 70353
  44      23  0    0   0.0000 72353
  45     231  0    0   0.0000 73620
  46       2  0    0   0.0000 75386
  47      23  0    0   0.0000 77436
  48     231  0    0   0.0000 78320
  49       2  0    0   0.0000 79902
  50      24  0    0   0.0000 82019
  51     243  0    0   0.0000 82753
  52       2  0    0   0.0000 84368
  53      24  0    0   0.0000 86301
  54     243  0    0   0.0000 87419
  55       2  0    0   0.0000 88984
  56      23  0    0   0.0000 91034
  57     231  0    0   0.0000 92768
  58       1  0    0   0.0000 94400
  59      13  0    0   0.0000 96334
  60     131  0    0   0.0000 96951
  61       2  0    0   0.0000 98433
  62      23  0    0   0.0000 100466
  63     231  0    0   0.0000 101101
  64       1  0    0   0.0000 102699
  65      14  0    0   0.0000 104633
  66     143  0    0   0.0000 105433
  67       1  0    0   0.0000 107049
  68      13  0    0   0.0000 108999
  69     131  0    0   0.0000 109849
  70       1  0    0   0.0000 111365
  71      13  0    0   0.0000 113398
  72     131  0    0   0.0000 113966
  73       1  0    0   0.0000 115714
  74      13  0    0   0.0000 117831
  75     131  0    0   0.0000 118382
  76       1  0    0   0.0000 120081
  77      13  0    0   0.0000 122064
  78     131  0    0   0.0000 122681
  79       1  0    0   0.0000 124413
  80      13  0    0   0.0000 126513
  81     131  0    0   0.0000 126981
  82       1  0    0   0.0000 128630
  83      13  0    0   0.0000 130679
  84     131  0    0   0.0000 131180
  85       1  0    0   0.0000 132912
  86      13  0    0   0.0000 134945
  87     131  0    0   0.0000 135480
  88       2  0    0   0.0000 137212
  89      23  0    0   0.0000 139178
  90     231  0    0   0.0000 139646
  91       2  0    0   0.0000 141328
  92      23  0    0   0.0000 143378
  93     231  0    0   0.0000 143845
  94       1  0    0   0.0000 145528
  95      13  0    0   0.0000 147461
  96     131  0    0   0.0000 147945
  97       2  0    0   0.0000 149544
  98      23  0    0   0.0000 151627
  99     231  0    0   0.0000 152094
 100       1  0    0   0.0000 153777
 101      14  0    0   0.0000 155843
 102     141  0    0   0.0000 156410
 103       1  0    0   0.0000 158109
 104      13  0    0   0.0000 160042
 105     131  0    0   0.0000 160610
 106       1  0    0   0.0000 162375
 107      14  0    0   0.0000 164509
 108     143  0    0   0.0000 165226
 109       2  0    0   0.0000 166875
 110      24  0    0   0.0000 168825
 111     243  0    0   0.0000 169742
 112       1  0    0   0.0000 171374
 113      14  0    0   0.0000 173324
 114     143  0    0   0.0000 174125
 115       1  0    0   0.0000 175757
 116      13  0    0   0.0000 177790
 117     131  0    0   0.0000 178424
 118       1  0    0   0.0000 180057
 119      13  0    0   0.0000 182056
 120     131  0    0   0.0000 182840
 121       1  0    0   0.0000 184523
 122      13  0    0   0.0000 186573
 123     131  0    0   0.0000 187090
 124       2  0    0   0.0000 188856
 125      24  0    0   0.0000 190805
 126     243  0    0   0.0000 191473
 127       2  0    0   0.0000 193272
 128      24  0    0   0.0000 195321
 129     241  0    0   0.0000 195972
 130       2  0    0   0.0000 197471
 131      23  0    0   0.0000 199571
 132     231  0    0   0.0000 200355
 133       2  0    0   0.0000 201871
 134      23  0    0   0.0000 203854
 135     231  0    0   0.0000 205004
 136       1  0    0   0.0000 206620
 137      14  0    0   0.0000 208736
 138     143  0    0   0.0000 209487
 139       2  0    0   0.0000 211153
 140      24  0    0   0.0000 213119
 141     243  0    0   0.0000 213837
 142       2  0    0   0.0000 215369
 143      23  0    0   0.0000 217469
 144     233  0    0   0.0000 218170
 145       1  0    0   0.0000 240401
 146      14  0    0   0.0000 242417
 147     143  0    0   0.0000 243252
 148       1  0    0   0.0000 244784
 149      14  0    0   0.0000 246900
 150     143  0    0   0.0000 247851
 151       2  0    0   0.0000 249433
 152      24  0    0   0.0000 251533
 153     243  0    0   0.0000 252317
 154       2  0    0   0.0000 253949
 155      23  0    0   0.0000 255982
 156     231  0    0   0.0000 256850
 157       2  0    0   0.0000 258665
 158      24  0    0   0.0000 260665
 159     243  0    0   0.0000 262149
 160       2  0    0   0.0000 263598
 161      23  0    0   0.0000 265715
 162     231  0    0   0.0000 266415
 163       1  0    0   0.0000 267964
 164      13  0    0   0.0000 270014
 165     133  0    0   0.0000 270881
 166       1  0    0   0.0000 272547
 167      14  0    0   0.0000 274530
 168     143  0    0   0.0000 275631
 169       2  0    0   0.0000 277363
 170      24  0    0   0.0000 279363
 171     241  0    0   0.0000 280280
 172       2  0    0   0.0000 281829
 173      24  0    0   0.0000 283929
 174     243  0    0   0.0000 284613
 175       2  0    0   0.0000 286245
 176      24  0    0   0.0000 288262
 177     243  0    0   0.0000 289163
 178       1  0    0   0.0000 290845
 179      13  0    0   0.0000 292961
 180     131  0    0   0.0000 294029
 181       2  0    0   0.0000 295561
 182      24  0    0   0.0000 297511
 183     243  0    0   0.0000 298345
 184       1  0    0   0.0000 300060
 185      14  0    0   0.0000 302044
 186     143  0    0   0.0000 302994
 187       1  0    0   0.0000 304593
 188      14  0    0   0.0000 306643
 189     143  0    0   0.0000 307777
 190       2  0    0   0.0000 309376
 191      24  0    0   0.0000 311359
 192     243  0    0   0.0000 312143
 193       2  0    0   0.0000 313792
 194      23  0    0   0.0000 315825
 195     233  0    0   0.0000 316609
 196       2  0    0   0.0000 318242
 197      23  0    0   0.0000 320325
 198     233  0    0   0.0000 320892
 199       2  0    0   0.0000 322541
 200      24  0    0   0.0000 324541
 201     243  0    0   0.0000 325558
 202       2  0    0   0.0000 327274
 203      23  0    0   0.0000 329274
 204     233  0    0   0.0000 330474
 205       1  0    0   0.0000 331990
 206      13  0    0   0.0000 333923
 207     133  0    0   0.0000 334507
 208       1  0    0   0.0000 336089
 209      13  0    0   0.0000 338206
 210     133  0    0   0.0000 338757
 211       1  0    0   0.0000 340356
 212      14  0    0   0.0000 342289
 213     141  0    0   0.0000 343223
 214       1  0    0   0.0000 344905
 215      14  0    0   0.0000 347021
 216     143  0    0   0.0000 348039
 217       2  0    0   0.0000 349838
 218      23  0    0   0.0000 351771
 219     233  0    0   0.0000 352522
 220       2  0    0   0.0000 354254
 221      23  0    0   0.0000 356354
 222     233  0    0   0.0000 356938
 223       2  0    0   0.0000 358537
 224      24  0    0   0.0000 360570
 225     243  0    0   0.0000 361220
 226       1  0    0   0.0000 362903
 227      13  0    0   0.0000 365003
 228     133  0    0   0.0000 365503
 229       2  0    0   0.0000 367052
 230      23  0    0   0.0000 369185
 231     231  0    0   0.0000 370269
 232       2  0    0   0.0000 371868
 233      24  0    0   0.0000 373985
 234     243  0    0   0.0000 374819
 235       1  0    0   0.0000 376401
 236      13  0    0   0.0000 378401
 237     131  0    0   0.0000 379402
 238       1  0    0   0.0000 380884
 239      14  0    0   0.0000 383000
 240     143  0    0   0.0000 383618
 241       2  0    0   0.0000 385350
 242      23  0    0   0.0000 387383
 243     231  0    0   0.0000 388434
 244       2  0    0   0.0000 390249
 245      24  0    0   0.0000 392199
 246     243  0    0   0.0000 393150
 247       2  0    0   0.0000 394616
 248      24  0    0   0.0000 396565
 249     243  0    0   0.0000 397499
 250       1  0    0   0.0000 399015
 251      14  0    0   0.0000 401065
 252     143  0    0   0.0000 402116
 253       2  0    0   0.0000 403881
 254      24  0    0   0.0000 405914
 255     243  0    0   0.0000 406798
 256       1  0    0   0.0000 408497
 257      14  0    0   0.0000 410464
 258     143  0    0   0.0000 411314
 259       1  0    0   0.0000 412897
 260      13  0    0   0.0000 414830
 261     131  0    0   0.0000 415897
 262       1  0    0   0.0000 417613
 263      13  0    0   0.0000 419679
 264     133  0    0   0.0000 420330
 265       2  0    0   0.0000 422046
 266      24  0    0   0.0000 424112
 267     243  0    0   0.0000 425396
 268       2  0    0   0.0000 426912
 269      24  0    0   0.0000 428911
 270     243  0    0   0.0000 430095
 271       2  0    0   0.0000 431878
 272      24  0    0   0.0000 433977
 273     243  0    0   0.0000 434612
 274       1  0    0   0.0000 436177
 275      14  0    0   0.0000 438160
 276     143  0    0   0.0000 439128
 277       1  0    0   0.0000 440643
 278      14  0    0   0.0000 442626
 279     143  0    0   0.0000 443344
 280       2  0    0   0.0000 444943
 281      24  0    0   0.0000 446993
 282     243  0    0   0.0000 447643
 283       2  0    0   0.0000 449342
 284      24  0    0   0.0000 451325
 285     243  0    0   0.0000 452093
 286       2  0    0   0.0000 453708
 287      23  0    0   0.0000 455642
 288     231  0    0   0.0000 457225
 289       2  0    0   0.0000 473003
 290      24  0    0   0.0000 474936
 291     243  0    0   0.0000 475537
 292       2  0    0   0.0000 477120
 293      23  0    0   0.0000 479086
 294     231  0    0   0.0000 480720
 295       2  0    0   0.0000 482319
 296      24  0    0   0.0000 484302
 297     243  0    0   0.0000 485136
 298       1  0    0   0.0000 486735
 299      13  0    0   0.0000 488701
 300     131  0    0   0.0000 489752
 301       1  0    0   0.0000 491534
 302      13  0    0   0.0000 493534
 303     131  0    0   0.0000 494435
 304       2  0    0   0.0000 496034
 305      24  0    0   0.0000 498067
 306     243  0    0   0.0000 499534
 307       1  0    0   0.0000 501267
 308      14  0    0   0.0000 503383
 309     143  0    0   0.0000 503934
 310       2  0    0   0.0000 505599
 311      23  0    0   0.0000 507583
 312     231  0    0   0.0000 508083
 313       1  0    0   0.0000 509816
 314      14  0    0   0.0000 511799
 315     143  0    0   0.0000 512799
 316       2  0    0   0.0000 514548
 317      24  0    0   0.0000 516498
 318     243  0    0   0.0000 517132
 319       2  0    0   0.0000 518931
 320      24  0    0   0.0000 520948
 321     243  0    0   0.0000 521432
 322       2  0    0   0.0000 523064
 323      24  0    0   0.0000 525147
 324     243  0    0   0.0000 525631
 325       2  0    0   0.0000 527363
 326      24  0    0   0.0000 529330
 327     243  0    0   0.0000 529947
 328       1  0    0   0.0000 531730
 329      13  0    0   0.0000 533796
 330     131  0    0   0.0000 534313
 331       1  0    0   0.0000 535779
 332      14  0    0   0.0000 537896
 333     143  0    0   0.0000 538513
 334       2  0    0   0.0000 540162
 335      23  0    0   0.0000 542112
 336     231  0    0   0.0000 542929
 337       2  0    0   0.0000 544478
 338      23  0    0   0.0000 546544
 339     231  0    0   0.0000 547245
 340       1  0    0   0.0000 548844
 341      13  0    0   0.0000 550811
 342     131  0    0   0.0000 551495
 343       2  0    0   0.0000 553227
 344      23  0    0   0.0000 555243
 345     231  0    0   0.0000 555794
 346       2  0    0   0.0000 557376
 347      24  0    0   0.0000 559410
 348     243  0    0   0.0000 560194
 349       2  0    0   0.0000 561993
 350      23  0    0   0.0000 563992
 351     231  0    0   0.0000 564543
 352       1  0    0   0.0000 566275
 353      13  0    0   0.0000 568225
 354     131  0    0   0.0000 568759
 355       2  0    0   0.0000 570292
 356      23  0    0   0.0000 572408
 357     231  0    0   0.0000 572925
 358       2  0    0   0.0000 574591
 359      23  0    0   0.0000 576574
 360     231  0    0   0.0000 577025
 361       1  0    0   0.0000 578774
 362      14  0    0   0.0000 580840
 363     141  0    0   0.0000 581274
 364       1  0    0   0.0000 582973
 365      14  0    0   0.0000 585056
 366     143  0    0   0.0000 585640
 367       1  0    0   0.0000 587439
 368      13  0    0   0.0000 589506
 369     131  0    0   0.0000 590257
 370       1  0    0   0.0000 591939
 371      13  0    0   0.0000 594055
 372     131  0    0   0.0000 594490
 373       2  0    0   0.0000 596022
 374      23  0    0   0.0000 598022
 375     231  0    0   0.0000 598639
 376       1  0    0   0.0000 600271
 377      14  0    0   0.0000 602238
 378     143  0    0   0.0000 602988
 379       1  0    0   0.0000 604687
 380      14  0    0   0.0000 606654
 381     143  0    0   0.0000 607188
 382       2  0    0   0.0000 608720
 383      24  0    0   0.0000 610687
 384     241  0    0   0.0000 611554
 385       2  0    0   0.0000 613220
 386      23  0    0   0.0000 615253
 387     231  0    0   0.0000 615870
 388       1  0    0   0.0000 617586
 389      13  0    0   0.0000 619652
 390     131  0    0   0.0000 620270
 391       2  0    0   0.0000 621719
 392      24  0    0   0.0000 623685
 393     243  0    0   0.0000 624286
 394       1  0    0   0.0000 625985
 395      13  0    0   0.0000 628101
 396     131  0    0   0.0000 628702
 397       2  0    0   0.0000 630201
 398      24  0    0   0.0000 632151
 399     243  0    0   0.0000 632685
 400       1  0    0   0.0000 634234
 401      14  0    0   0.0000 636200
 402     143  0    0   0.0000 636818
 403       1  0    0   0.0000 638517
 404      13  0    0   0.0000 640516
 405     131  0    0   0.0000 641167
 406       2  0    0   0.0000 642816
 407      24  0    0   0.0000 644933
 408     243  0    0   0.0000 645883
 409       2  0    0   0.0000 647499
 410      24  0    0   0.0000 649532
 411     243  0    0   0.0000 650249
 412       2  0    0   0.0000 651882
 413      23  0    0   0.0000 653981
 414     231  0    0   0.0000 654582
 415       1  0    0   0.0000 656231
 416      13  0    0   0.0000 658214
 417     131  0    0   0.0000 659065
 418       1  0    0   0.0000 660781
 419      13  0    0   0.0000 662730
 420     131  0    0   0.0000 663548
 421       2  0    0   0.0000 665197
 422      23  0    0   0.0000 667313
 423     231  0    0   0.0000 668031
 424       2  0    0   0.0000 669813
 425      24  0    0   0.0000 671913
 426     243  0    0   0.0000 672464
 427       2  0    0   0.0000 674029
 428      24  0    0   0.0000 676079
 429     243  0    0   0.0000 676596
 430       1  0    0   0.0000 678295
 431      14  0    0   0.0000 680328
 432     143  0    0   0.0000 681229
 433       2  0    0   0.0000 712566
 434      23  0    0   0.0000 714500
 435     231  0    0   0.0000 715184
 436       1  0    0   0.0000 716833
 437      14  0    0   0.0000 718916
 438     143  0    0   0.0000 719500
 439       2  0    0   0.0000 721065
 440      24  0    0   0.0000 723048
 441     243  0    0   0.0000 723583
 442       1  0    0   0.0000 725215
 443      13  0    0   0.0000 727298
 444     131  0    0   0.0000 727699
 445       1  0    0   0.0000 729181
 446      14  0    0   0.0000 731231
 447     143  0    0   0.0000 731698
 448       2  0    0   0.0000 733164
 449      24  0    0   0.0000 735114
 450     243  0    0   0.0000 735548
 451       1  0    0   0.0000 737180
 452      13  0    0   0.0000 739147
 453     131  0    0   0.0000 739731
 454       1  0    0   0.0000 741413
 455      13  0    0   0.0000 743529
 456     131  0    0   0.0000 744013
 457       1  0    0   0.0000 745662
 458      13  0    0   0.0000 747679
 459     131  0    0   0.0000 748063
 460       2  0    0   0.0000 749762
 461      24  0    0   0.0000 751878
 462     241  0    0   0.0000 752362
 463       2  0    0   0.0000 753945
 464      23  0    0   0.0000 756028
 465     231  0    0   0.0000 756545
 466       1  0    0   0.0000 758111
 467      13  0    0   0.0000 760044
 468     131  0    0   0.0000 760595
 469       1  0    0   0.0000 762310
 470      14  0    0   0.0000 764293
 471     143  0    0   0.0000 764994
 472       1  0    0   0.0000 766443
 473      14  0    0   0.0000 768460
 474     143  0    0   0.0000 769094
 475       1  0    0   0.0000 770726
 476      13  0    0   0.0000 772659
 477     131  0    0   0.0000 773310
 478       2  0    0   0.0000 775076
 479      23  0    0   0.0000 777125
 480     231  0    0   0.0000 777809
 481       1  0    0   0.0000 779458
 482      13  0    0   0.0000 781458
 483     131  0    0   0.0000 782492
 484       2  0    0   0.0000 784224
 485      24  0    0   0.0000 786307
 486     243  0    0   0.0000 786792
 487       2  0    0   0.0000 788291
 488      24  0    0   0.0000 790407
 489     243  0    0   0.0000 791191
 490       2  0    0   0.0000 792823
 491      23  0    0   0.0000 794756
 492     231  0    0   0.0000 795524
 493       2  0    0   0.0000 797006
 494      24  0    0   0.0000 798989
 495     243  0    0   0.0000 800057
 496       1  0    0   0.0000 801689
 497      14  0    0   0.0000 803655
 498     143  0    0   0.0000 804206
 499       2  0    0   0.0000 805788
 500      23  0    0   0.0000 807738
 501     231  0    0   0.0000 808306
 502       1  0    0   0.0000 809971
 503      13  0    0   0.0000 812071
 504     133  0    0   0.0000 812722
 505       1  0    0   0.0000 814371
 506      14  0    0   0.0000 816387
 507     143  0    0   0.0000 816855
 508       1  0    0   0.0000 818487
 509      14  0    0   0.0000 820570
 510     143  0    0   0.0000 821254
 511       2  0    0   0.0000 823020
 512      23  0    0   0.0000 825036
 513     231  0    0   0.0000 826137
 514       1  0    0   0.0000 827919
 515      14  0    0   0.0000 829919
 516     143  0    0   0.0000 830503
 517       1  0    0   0.0000 832085
 518      14  0    0   0.0000 834085
 519     143  0    0   0.0000 834686
 520       1  0    0   0.0000 836385
 521      14  0    0   0.0000 838451
 522     143  0    0   0.0000 838952
 523       1  0    0   0.0000 840518
 524      13  0    0   0.0000 842601
 525     131  0    0   0.0000 843568
 526       2  0    0   0.0000 845317
 527      23  0    0   0.0000 847250
 528     231  0    0   0.0000 848201
 529       1  0    0   0.0000 849916
 530      13  0    0   0.0000 851866
 531     133  0    0   0.0000 852617
 532       1  0    0   0.0000 854299
 533      14  0    0   0.0000 856232
 534     143  0    0   0.0000 856933
 535       1  0    0   0.0000 858565
 536      13  0    0   0.0000 860565
 537     131  0    0   0.0000 861216
 538       2  0    0   0.0000 862765
 539      23  0    0   0.0000 864831
 540     231  0    0   0.0000 865382
 541       1  0    0   0.0000 867148
 542      13  0    0   0.0000 869264
 543     131  0    0   0.0000 870515
 544       1  0    0   0.0000 872080
 545      13  0    0   0.0000 874047
 546     131  0    0   0.0000 874514
 547       1  0    0   0.0000 876030
 548      14  0    0   0.0000 877996
 549     143  0    0   0.0000 878714
 550       1  0    0   0.0000 880429
 551      14  0    0   0.0000 882562
 552     143  0    0   0.0000 883063
 553       2  0    0   0.0000 884546
 554      23  0    0   0.0000 886479
 555     231  0    0   0.0000 887096
 556       2  0    0   0.0000 888845
 557      23  0    0   0.0000 890811
 558     231  0    0   0.0000 891312
 559       2  0    0   0.0000 893011
 560      24  0    0   0.0000 894961
 561     243  0    0   0.0000 895512
 562       2  0    0   0.0000 897244
 563      23  0    0   0.0000 899260
 564     231  0    0   0.0000 899811
 565       1  0    0   0.0000 901277
 566      14  0    0   0.0000 903277
 567     143  0    0   0.0000 903794
 568       1  0    0   0.0000 905543
 569      13  0    0   0.0000 907609
 570     131  0    0   0.0000 908160
 571       2  0    0   0.0000 909826
 572      23  0    0   0.0000 911909
 573     231  0    0   0.0000 912560
 574       2  0    0   0.0000 914059
 575      23  0    0   0.0000 916142
 576     231  0    0   0.0000 916526
