# Supplementary material for: Does the aura surrounding healthy-related imported products fade in China? ERP evidence for the country-of-origin stereotype
Source: PLoS One. 2019 May 23;14(5):e0216866. doi: 10.1371/journal.pone.0216866 (PMC6532883; doi:10.1371/journal.pone.0216866)
Supplement: S1 File — (ZIP) [file pone.0216866.s001.zip › data 1/behavior/19.ev2]

   1     255  0    0   0.0000 0
   2     255  0    0   0.0000 0
   3       1  0    0   0.0000 5827
   4      14  0    0   0.0000 7910
   5     143  0    0   0.0000 9994
   6       2  0    0   0.0000 11559
   7      24  0    0   0.0000 13576
   8     243  0    0   0.0000 14293
   9       2  0    0   0.0000 16009
  10      24  0    0   0.0000 18125
  11     243  0    0   0.0000 18759
  12       2  0    0   0.0000 20308
  13      24  0    0   0.0000 22308
  14     243  0    0   0.0000 22909
  15       1  0    0   0.0000 24491
  16      14  0    0   0.0000 26624
  17     143  0    0   0.0000 27475
  18       1  0    0   0.0000 29057
  19      13  0    0   0.0000 31107
  20     131  0    0   0.0000 31958
  21       2  0    0   0.0000 33623
  22      23  0    0   0.0000 35590
  23     231  0    0   0.0000 36440
  24       1  0    0   0.0000 37956
  25      14  0    0   0.0000 40056
  26     143  0    0   0.0000 40806
  27       2  0    0   0.0000 42522
  28      24  0    0   0.0000 44455
  29     243  0    0   0.0000 45939
  30       2  0    0   0.0000 47571
  31      24  0    0   0.0000 49504
  32     243  0    0   0.0000 50539
  33       2  0    0   0.0000 52304
  34      24  0    0   0.0000 54387
  35     243  0    0   0.0000 55188
  36       2  0    0   0.0000 56804
  37      24  0    0   0.0000 58803
  38     243  0    0   0.0000 59754
  39       1  0    0   0.0000 61320
  40      13  0    0   0.0000 63420
  41     131  0    0   0.0000 64653
  42       1  0    0   0.0000 66252
  43      13  0    0   0.0000 68252
  44     131  0    0   0.0000 69153
  45       2  0    0   0.0000 70769
  46      23  0    0   0.0000 72768
  47     231  0    0   0.0000 73836
  48       2  0    0   0.0000 75401
  49      23  0    0   0.0000 77401
  50     231  0    0   0.0000 78085
  51       1  0    0   0.0000 79584
  52      14  0    0   0.0000 81517
  53     143  0    0   0.0000 82601
  54       2  0    0   0.0000 84134
  55      24  0    0   0.0000 86117
  56     243  0    0   0.0000 86868
  57       1  0    0   0.0000 88566
  58      14  0    0   0.0000 90600
  59     143  0    0   0.0000 91234
  60       1  0    0   0.0000 92849
  61      13  0    0   0.0000 94899
  62     131  0    0   0.0000 95516
  63       1  0    0   0.0000 97132
  64      14  0    0   0.0000 99198
  65     143  0    0   0.0000 100382
  66       2  0    0   0.0000 102031
  67      24  0    0   0.0000 104065
  68     243  0    0   0.0000 105149
  69       2  0    0   0.0000 106714
  70      24  0    0   0.0000 108664
  71     243  0    0   0.0000 109681
  72       1  0    0   0.0000 111430
  73      13  0    0   0.0000 113413
  74     131  0    0   0.0000 114814
  75       1  0    0   0.0000 116513
  76      14  0    0   0.0000 118446
  77     143  0    0   0.0000 120663
  78       2  0    0   0.0000 122362
  79      24  0    0   0.0000 124445
  80     243  0    0   0.0000 125146
  81       2  0    0   0.0000 126862
  82      23  0    0   0.0000 128828
  83     231  0    0   0.0000 130046
  84       2  0    0   0.0000 131595
  85      23  0    0   0.0000 133661
  86     231  0    0   0.0000 134312
  87       2  0    0   0.0000 135911
  88      23  0    0   0.0000 137844
  89     231  0    0   0.0000 140094
  90       2  0    0   0.0000 141843
  91      24  0    0   0.0000 143826
  92     243  0    0   0.0000 144544
  93       2  0    0   0.0000 146226
  94      23  0    0   0.0000 148276
  95     231  0    0   0.0000 148893
  96       2  0    0   0.0000 150476
  97      23  0    0   0.0000 152559
  98     231  0    0   0.0000 153393
  99       2  0    0   0.0000 154925
 100      23  0    0   0.0000 156991
 101     231  0    0   0.0000 157659
 102       2  0    0   0.0000 159224
 103      23  0    0   0.0000 161257
 104     231  0    0   0.0000 161825
 105       1  0    0   0.0000 163424
 106      14  0    0   0.0000 165374
 107     143  0    0   0.0000 166391
 108       1  0    0   0.0000 168040
 109      14  0    0   0.0000 170056
 110     143  0    0   0.0000 171124
 111       2  0    0   0.0000 172856
 112      23  0    0   0.0000 174789
 113     231  0    0   0.0000 175573
 114       2  0    0   0.0000 177372
 115      24  0    0   0.0000 179372
 116     243  0    0   0.0000 180173
 117       1  0    0   0.0000 182005
 118      13  0    0   0.0000 183988
 119     131  0    0   0.0000 185339
 120       2  0    0   0.0000 186988
 121      24  0    0   0.0000 189054
 122     243  0    0   0.0000 190922
 123       1  0    0   0.0000 192604
 124      13  0    0   0.0000 194603
 125     131  0    0   0.0000 196454
 126       2  0    0   0.0000 198120
 127      24  0    0   0.0000 200186
 128     243  0    0   0.0000 201553
 129       2  0    0   0.0000 203102
 130      23  0    0   0.0000 205119
 131     231  0    0   0.0000 205970
 132       2  0    0   0.0000 207669
 133      23  0    0   0.0000 209685
 134     231  0    0   0.0000 210269
 135       2  0    0   0.0000 211935
 136      23  0    0   0.0000 213884
 137     231  0    0   0.0000 214535
 138       2  0    0   0.0000 216217
 139      24  0    0   0.0000 218334
 140     243  0    0   0.0000 219201
 141       2  0    0   0.0000 220817
 142      24  0    0   0.0000 222783
 143     243  0    0   0.0000 224567
 144       2  0    0   0.0000 226266
 145      23  0    0   0.0000 228349
 146     231  0    0   0.0000 228917
 147       1  0    0   0.0000 243143
 148      13  0    0   0.0000 245176
 149     131  0    0   0.0000 245743
 150       2  0    0   0.0000 247309
 151      23  0    0   0.0000 249342
 152     231  0    0   0.0000 249893
 153       2  0    0   0.0000 251608
 154      24  0    0   0.0000 253641
 155     243  0    0   0.0000 254259
 156       1  0    0   0.0000 256058
 157      13  0    0   0.0000 258124
 158     131  0    0   0.0000 258892
 159       1  0    0   0.0000 260557
 160      13  0    0   0.0000 262574
 161     131  0    0   0.0000 263358
 162       1  0    0   0.0000 265107
 163      13  0    0   0.0000 267073
 164     131  0    0   0.0000 267890
 165       1  0    0   0.0000 269440
 166      13  0    0   0.0000 271489
 167     131  0    0   0.0000 272207
 168       2  0    0   0.0000 273756
 169      24  0    0   0.0000 275822
 170     243  0    0   0.0000 276689
 171       2  0    0   0.0000 278355
 172      24  0    0   0.0000 280388
 173     243  0    0   0.0000 281689
 174       2  0    0   0.0000 283238
 175      23  0    0   0.0000 285188
 176     231  0    0   0.0000 285755
 177       2  0    0   0.0000 287521
 178      23  0    0   0.0000 289470
 179     231  0    0   0.0000 290205
 180       1  0    0   0.0000 292003
 181      13  0    0   0.0000 294070
 182     131  0    0   0.0000 295087
 183       2  0    0   0.0000 296820
 184      24  0    0   0.0000 298886
 185     243  0    0   0.0000 300187
 186       1  0    0   0.0000 301919
 187      14  0    0   0.0000 303919
 188     143  0    0   0.0000 305469
 189       2  0    0   0.0000 307102
 190      24  0    0   0.0000 309235
 191     243  0    0   0.0000 310352
 192       2  0    0   0.0000 312118
 193      23  0    0   0.0000 314134
 194     231  0    0   0.0000 314668
 195       1  0    0   0.0000 316417
 196      13  0    0   0.0000 318400
 197     131  0    0   0.0000 318984
 198       2  0    0   0.0000 320517
 199      24  0    0   0.0000 322566
 200     243  0    0   0.0000 323250
 201       1  0    0   0.0000 324833
 202      13  0    0   0.0000 326799
 203     131  0    0   0.0000 327633
 204       2  0    0   0.0000 329332
 205      23  0    0   0.0000 331415
 206     231  0    0   0.0000 332049
 207       2  0    0   0.0000 333848
 208      24  0    0   0.0000 335965
 209     243  0    0   0.0000 337099
 210       2  0    0   0.0000 338764
 211      24  0    0   0.0000 340847
 212     243  0    0   0.0000 341615
 213       2  0    0   0.0000 343314
 214      23  0    0   0.0000 345347
 215     231  0    0   0.0000 345864
 216       2  0    0   0.0000 347663
 217      23  0    0   0.0000 349796
 218     231  0    0   0.0000 350347
 219       2  0    0   0.0000 352079
 220      24  0    0   0.0000 354096
 221     243  0    0   0.0000 355097
 222       2  0    0   0.0000 356829
 223      23  0    0   0.0000 358779
 224     231  0    0   0.0000 359329
 225       2  0    0   0.0000 360895
 226      23  0    0   0.0000 362895
 227     231  0    0   0.0000 363479
 228       2  0    0   0.0000 365111
 229      24  0    0   0.0000 367211
 230     243  0    0   0.0000 367945
 231       2  0    0   0.0000 369577
 232      23  0    0   0.0000 371660
 233     231  0    0   0.0000 372911
 234       2  0    0   0.0000 374677
 235      23  0    0   0.0000 376760
 236     231  0    0   0.0000 377377
 237       2  0    0   0.0000 378976
 238      23  0    0   0.0000 381076
 239     231  0    0   0.0000 381710
 240       1  0    0   0.0000 383459
 241      13  0    0   0.0000 385425
 242     131  0    0   0.0000 386076
 243       2  0    0   0.0000 387825
 244      23  0    0   0.0000 389791
 245     231  0    0   0.0000 390492
 246       2  0    0   0.0000 392091
 247      23  0    0   0.0000 394174
 248     231  0    0   0.0000 394758
 249       1  0    0   0.0000 396374
 250      13  0    0   0.0000 398440
 251     131  0    0   0.0000 399025
 252       1  0    0   0.0000 400624
 253      14  0    0   0.0000 402623
 254     143  0    0   0.0000 403341
 255       1  0    0   0.0000 404840
 256      13  0    0   0.0000 406956
 257     131  0    0   0.0000 407524
 258       1  0    0   0.0000 409139
 259      14  0    0   0.0000 411172
 260     143  0    0   0.0000 411906
 261       1  0    0   0.0000 413472
 262      13  0    0   0.0000 415488
 263     131  0    0   0.0000 416106
 264       1  0    0   0.0000 417805
 265      14  0    0   0.0000 419855
 266     143  0    0   0.0000 420605
 267       1  0    0   0.0000 422221
 268      14  0    0   0.0000 424171
 269     143  0    0   0.0000 424838
 270       1  0    0   0.0000 426487
 271      14  0    0   0.0000 428587
 272     143  0    0   0.0000 430388
 273       1  0    0   0.0000 432003
 274      14  0    0   0.0000 433969
 275     143  0    0   0.0000 434420
 276       1  0    0   0.0000 435986
 277      14  0    0   0.0000 438002
 278     143  0    0   0.0000 438586
 279       1  0    0   0.0000 440252
 280      13  0    0   0.0000 442252
 281     131  0    0   0.0000 442836
 282       2  0    0   0.0000 444485
 283      24  0    0   0.0000 446435
 284     243  0    0   0.0000 447202
 285       1  0    0   0.0000 448968
 286      14  0    0   0.0000 451017
 287     143  0    0   0.0000 451685
 288       1  0    0   0.0000 453200
 289      14  0    0   0.0000 455250
 290     143  0    0   0.0000 455818
 291       1  0    0   0.0000 474071
 292      13  0    0   0.0000 476154
 293     131  0    0   0.0000 476772
 294       2  0    0   0.0000 478370
 295      23  0    0   0.0000 480387
 296     231  0    0   0.0000 480921
 297       2  0    0   0.0000 482587
 298      24  0    0   0.0000 484703
 299     243  0    0   0.0000 485470
 300       2  0    0   0.0000 487036
 301      24  0    0   0.0000 489069
 302     243  0    0   0.0000 489770
 303       1  0    0   0.0000 491252
 304      13  0    0   0.0000 493352
 305     131  0    0   0.0000 493886
 306       1  0    0   0.0000 495368
 307      13  0    0   0.0000 497435
 308     131  0    0   0.0000 497985
 309       2  0    0   0.0000 499668
 310      23  0    0   0.0000 501801
 311     231  0    0   0.0000 502418
 312       1  0    0   0.0000 504184
 313      13  0    0   0.0000 506167
 314     131  0    0   0.0000 506701
 315       2  0    0   0.0000 508217
 316      24  0    0   0.0000 510283
 317     243  0    0   0.0000 510967
 318       1  0    0   0.0000 512683
 319      13  0    0   0.0000 514666
 320     131  0    0   0.0000 515217
 321       2  0    0   0.0000 516849
 322      24  0    0   0.0000 518799
 323     243  0    0   0.0000 519549
 324       1  0    0   0.0000 521165
 325      13  0    0   0.0000 523132
 326     131  0    0   0.0000 523666
 327       2  0    0   0.0000 525315
 328      24  0    0   0.0000 527348
 329     243  0    0   0.0000 527982
 330       2  0    0   0.0000 529764
 331      24  0    0   0.0000 531814
 332     243  0    0   0.0000 532665
 333       1  0    0   0.0000 534364
 334      14  0    0   0.0000 536380
 335     141  0    0   0.0000 536914
 336       1  0    0   0.0000 538546
 337      14  0    0   0.0000 540529
 338     143  0    0   0.0000 541230
 339       1  0    0   0.0000 542979
 340      13  0    0   0.0000 544946
 341     131  0    0   0.0000 545646
 342       1  0    0   0.0000 547179
 343      14  0    0   0.0000 549178
 344     143  0    0   0.0000 549796
 345       1  0    0   0.0000 551545
 346      14  0    0   0.0000 553661
 347     143  0    0   0.0000 554162
 348       1  0    0   0.0000 555894
 349      13  0    0   0.0000 558011
 350     131  0    0   0.0000 558745
 351       1  0    0   0.0000 560477
 352      13  0    0   0.0000 562493
 353     131  0    0   0.0000 563161
 354       1  0    0   0.0000 564860
 355      13  0    0   0.0000 566893
 356     131  0    0   0.0000 567477
 357       2  0    0   0.0000 569126
 358      23  0    0   0.0000 571109
 359     231  0    0   0.0000 571877
 360       1  0    0   0.0000 573525
 361      13  0    0   0.0000 575559
 362     131  0    0   0.0000 576093
 363       1  0    0   0.0000 577875
 364      13  0    0   0.0000 579858
 365     131  0    0   0.0000 580459
 366       1  0    0   0.0000 581941
 367      13  0    0   0.0000 583891
 368     131  0    0   0.0000 584558
 369       2  0    0   0.0000 586191
 370      24  0    0   0.0000 588290
 371     243  0    0   0.0000 590091
 372       1  0    0   0.0000 591657
 373      14  0    0   0.0000 593656
 374     143  0    0   0.0000 594491
 375       1  0    0   0.0000 595989
 376      13  0    0   0.0000 598039
 377     131  0    0   0.0000 598606
 378       2  0    0   0.0000 600272
 379      24  0    0   0.0000 602289
 380     243  0    0   0.0000 603023
 381       2  0    0   0.0000 604538
 382      23  0    0   0.0000 606505
 383     231  0    0   0.0000 607239
 384       1  0    0   0.0000 608988
 385      13  0    0   0.0000 611088
 386     131  0    0   0.0000 611788
 387       2  0    0   0.0000 613387
 388      23  0    0   0.0000 615337
 389     231  0    0   0.0000 616704
 390       2  0    0   0.0000 618203
 391      23  0    0   0.0000 620153
 392     231  0    0   0.0000 620854
 393       2  0    0   0.0000 622619
 394      23  0    0   0.0000 624736
 395     231  0    0   0.0000 625353
 396       2  0    0   0.0000 626986
 397      23  0    0   0.0000 629052
 398     231  0    0   0.0000 629619
 399       1  0    0   0.0000 631418
 400      14  0    0   0.0000 633485
 401     143  0    0   0.0000 634586
 402       1  0    0   0.0000 636218
 403      14  0    0   0.0000 638151
 404     143  0    0   0.0000 639185
 405       1  0    0   0.0000 640834
 406      13  0    0   0.0000 642917
 407     131  0    0   0.0000 643551
 408       1  0    0   0.0000 645267
 409      13  0    0   0.0000 647233
 410     131  0    0   0.0000 648417
 411       1  0    0   0.0000 649916
 412      13  0    0   0.0000 651999
 413     131  0    0   0.0000 652583
 414       2  0    0   0.0000 654266
 415      23  0    0   0.0000 656282
 416     231  0    0   0.0000 656850
 417       1  0    0   0.0000 658332
 418      13  0    0   0.0000 660348
 419     131  0    0   0.0000 661149
 420       2  0    0   0.0000 662765
 421      23  0    0   0.0000 664714
 422     231  0    0   0.0000 665365
 423       1  0    0   0.0000 666914
 424      14  0    0   0.0000 668964
 425     143  0    0   0.0000 669481
 426       1  0    0   0.0000 671030
 427      14  0    0   0.0000 672980
 428     143  0    0   0.0000 673797
 429       2  0    0   0.0000 675346
 430      24  0    0   0.0000 677413
 431     243  0    0   0.0000 678047
 432       1  0    0   0.0000 679679
 433      14  0    0   0.0000 681746
 434     143  0    0   0.0000 682296
 435       2  0    0   0.0000 734197
 436      24  0    0   0.0000 736163
 437     243  0    0   0.0000 736847
 438       1  0    0   0.0000 738446
 439      14  0    0   0.0000 740396
 440     143  0    0   0.0000 740897
 441       1  0    0   0.0000 742429
 442      14  0    0   0.0000 744512
 443     143  0    0   0.0000 745130
 444       1  0    0   0.0000 746845
 445      14  0    0   0.0000 748812
 446     143  0    0   0.0000 749429
 447       1  0    0   0.0000 751178
 448      14  0    0   0.0000 753278
 449     143  0    0   0.0000 753779
 450       2  0    0   0.0000 755444
 451      23  0    0   0.0000 757511
 452     231  0    0   0.0000 758695
 453       2  0    0   0.0000 760294
 454      23  0    0   0.0000 762243
 455     231  0    0   0.0000 762811
 456       2  0    0   0.0000 764343
 457      23  0    0   0.0000 766410
 458     231  0    0   0.0000 766977
 459       2  0    0   0.0000 768759
 460      23  0    0   0.0000 770776
 461     231  0    0   0.0000 771310
 462       2  0    0   0.0000 772975
 463      24  0    0   0.0000 775008
 464     243  0    0   0.0000 775743
 465       1  0    0   0.0000 777275
 466      14  0    0   0.0000 779341
 467     143  0    0   0.0000 779992
 468       1  0    0   0.0000 781674
 469      13  0    0   0.0000 783707
 470     131  0    0   0.0000 784308
 471       1  0    0   0.0000 786007
 472      13  0    0   0.0000 788007
 473     131  0    0   0.0000 788658
 474       1  0    0   0.0000 790407
 475      14  0    0   0.0000 792456
 476     143  0    0   0.0000 793057
 477       1  0    0   0.0000 794623
 478      14  0    0   0.0000 796689
 479     143  0    0   0.0000 797307
 480       2  0    0   0.0000 799089
 481      24  0    0   0.0000 801055
 482     243  0    0   0.0000 801639
 483       2  0    0   0.0000 803355
 484      23  0    0   0.0000 805321
 485     231  0    0   0.0000 806622
 486       2  0    0   0.0000 808104
 487      23  0    0   0.0000 810204
 488     231  0    0   0.0000 810822
 489       1  0    0   0.0000 812587
 490      14  0    0   0.0000 814587
 491     143  0    0   0.0000 815205
 492       2  0    0   0.0000 816770
 493      23  0    0   0.0000 818787
 494     231  0    0   0.0000 819604
 495       1  0    0   0.0000 821220
 496      14  0    0   0.0000 823336
 497     143  0    0   0.0000 824003
 498       2  0    0   0.0000 825619
 499      23  0    0   0.0000 827685
 500     231  0    0   0.0000 828220
 501       2  0    0   0.0000 829802
 502      24  0    0   0.0000 831852
 503     243  0    0   0.0000 832469
 504       1  0    0   0.0000 834018
 505      14  0    0   0.0000 836051
 506     143  0    0   0.0000 836585
 507       1  0    0   0.0000 838184
 508      14  0    0   0.0000 840184
 509     143  0    0   0.0000 840885
 510       1  0    0   0.0000 842467
 511      14  0    0   0.0000 844400
 512     143  0    0   0.0000 845017
 513       2  0    0   0.0000 846583
 514      24  0    0   0.0000 848666
 515     243  0    0   0.0000 849200
 516       2  0    0   0.0000 850899
 517      24  0    0   0.0000 852882
 518     243  0    0   0.0000 853700
 519       2  0    0   0.0000 855382
 520      24  0    0   0.0000 857432
 521     243  0    0   0.0000 858066
 522       2  0    0   0.0000 859798
 523      24  0    0   0.0000 861765
 524     243  0    0   0.0000 862299
 525       1  0    0   0.0000 864014
 526      14  0    0   0.0000 865981
 527     143  0    0   0.0000 866615
 528       1  0    0   0.0000 868264
 529      13  0    0   0.0000 870264
 530     131  0    0   0.0000 871064
 531       2  0    0   0.0000 872797
 532      24  0    0   0.0000 874913
 533     243  0    0   0.0000 875514
 534       1  0    0   0.0000 876979
 535      14  0    0   0.0000 878913
 536     143  0    0   0.0000 879480
 537       1  0    0   0.0000 881129
 538      14  0    0   0.0000 883079
 539     143  0    0   0.0000 883729
 540       1  0    0   0.0000 885245
 541      13  0    0   0.0000 887362
 542     131  0    0   0.0000 887912
 543       1  0    0   0.0000 889661
 544      14  0    0   0.0000 891694
 545     143  0    0   0.0000 892278
 546       2  0    0   0.0000 893877
 547      24  0    0   0.0000 895977
 548     243  0    0   0.0000 896578
 549       2  0    0   0.0000 898294
 550      23  0    0   0.0000 900327
 551     231  0    0   0.0000 900961
 552       1  0    0   0.0000 902593
 553      13  0    0   0.0000 904609
 554     131  0    0   0.0000 905243
 555       1  0    0   0.0000 906759
 556      13  0    0   0.0000 908759
 557     131  0    0   0.0000 909643
 558       1  0    0   0.0000 911442
 559      14  0    0   0.0000 913475
 560     143  0    0   0.0000 914159
 561       1  0    0   0.0000 915758
 562      13  0    0   0.0000 917858
 563     131  0    0   0.0000 918342
 564       1  0    0   0.0000 920008
 565      14  0    0   0.0000 921974
 566     143  0    0   0.0000 922625
 567       1  0    0   0.0000 924090
 568      13  0    0   0.0000 926073
 569     131  0    0   0.0000 926641
 570       1  0    0   0.0000 928240
 571      14  0    0   0.0000 930306
 572     143  0    0   0.0000 930891
 573       1  0    0   0.0000 932589
 574      13  0    0   0.0000 934572
 575     131  0    0   0.0000 935140
 576       2  0    0   0.0000 936839
 577      24  0    0   0.0000 938872
 578     243  0    0   0.0000 939456
