# Supplementary material for: Does the aura surrounding healthy-related imported products fade in China? ERP evidence for the country-of-origin stereotype
Source: PLoS One. 2019 May 23;14(5):e0216866. doi: 10.1371/journal.pone.0216866 (PMC6532883; doi:10.1371/journal.pone.0216866)
Supplement: S1 File — (ZIP) [file pone.0216866.s001.zip › data 1/behavior/2.ev2]

   1       1  0    0   0.0000 6312
   2      13  0    0   0.0000 8377
   3     131  0    0   0.0000 12293
   4       1  0    0   0.0000 13988
   5      13  0    0   0.0000 16081
   6     131  0    0   0.0000 16767
   7       1  0    0   0.0000 18320
   8      13  0    0   0.0000 20399
   9     131  0    0   0.0000 21086
  10       1  0    0   0.0000 22771
  11      13  0    0   0.0000 24837
  12     131  0    0   0.0000 25390
  13       1  0    0   0.0000 27102
  14      14  0    0   0.0000 29208
  15     143  0    0   0.0000 29895
  16       2  0    0   0.0000 31527
  17      24  0    0   0.0000 33593
  18     243  0    0   0.0000 34372
  19       1  0    0   0.0000 35898
  20      14  0    0   0.0000 37897
  21     143  0    0   0.0000 38518
  22       2  0    0   0.0000 40096
  23      23  0    0   0.0000 42029
  24     231  0    0   0.0000 42729
  25       2  0    0   0.0000 44321
  26      23  0    0   0.0000 46267
  27     231  0    0   0.0000 46821
  28       1  0    0   0.0000 48373
  29      14  0    0   0.0000 50372
  30     143  0    0   0.0000 51045
  31       2  0    0   0.0000 52704
  32      23  0    0   0.0000 54623
  33     231  0    0   0.0000 55177
  34       2  0    0   0.0000 56662
  35      24  0    0   0.0000 58701
  36     243  0    0   0.0000 59495
  37       1  0    0   0.0000 61154
  38      14  0    0   0.0000 63153
  39     143  0    0   0.0000 63893
  40       1  0    0   0.0000 65485
  41      13  0    0   0.0000 67444
  42     131  0    0   0.0000 68105
  43       2  0    0   0.0000 69776
  44      24  0    0   0.0000 71882
  45     243  0    0   0.0000 72649
  46       1  0    0   0.0000 74388
  47      13  0    0   0.0000 76320
  48     131  0    0   0.0000 76834
  49       1  0    0   0.0000 78439
  50      13  0    0   0.0000 80452
  51     131  0    0   0.0000 81112
  52       2  0    0   0.0000 82784
  53      23  0    0   0.0000 84890
  54     231  0    0   0.0000 85430
  55       2  0    0   0.0000 87115
  56      23  0    0   0.0000 89154
  57     231  0    0   0.0000 89720
  58       1  0    0   0.0000 91380
  59      14  0    0   0.0000 93392
  60     143  0    0   0.0000 94213
  61       2  0    0   0.0000 95885
  62      24  0    0   0.0000 97884
  63     243  0    0   0.0000 98558
  64       2  0    0   0.0000 100243
  65      24  0    0   0.0000 102202
  66     243  0    0   0.0000 102783
  67       2  0    0   0.0000 104254
  68      23  0    0   0.0000 106267
  69     233  0    0   0.0000 106687
  70       1  0    0   0.0000 108172
  71      13  0    0   0.0000 110158
  72     131  0    0   0.0000 110646
  73       1  0    0   0.0000 112331
  74      13  0    0   0.0000 114276
  75     131  0    0   0.0000 114763
  76       1  0    0   0.0000 116369
  77      14  0    0   0.0000 118301
  78     143  0    0   0.0000 118990
  79       2  0    0   0.0000 120474
  80      23  0    0   0.0000 122579
  81     231  0    0   0.0000 123133
  82       2  0    0   0.0000 124765
  83      23  0    0   0.0000 126817
  84     231  0    0   0.0000 127316
  85       1  0    0   0.0000 129043
  86      14  0    0   0.0000 131149
  87     143  0    0   0.0000 131795
  88       1  0    0   0.0000 133334
  89      14  0    0   0.0000 135400
  90     143  0    0   0.0000 136006
  91       2  0    0   0.0000 137666
  92      23  0    0   0.0000 139572
  93     231  0    0   0.0000 140072
  94       2  0    0   0.0000 141584
  95      24  0    0   0.0000 143676
  96     243  0    0   0.0000 144230
  97       2  0    0   0.0000 145862
  98      23  0    0   0.0000 147955
  99     231  0    0   0.0000 148548
 100       1  0    0   0.0000 150074
 101      14  0    0   0.0000 152086
 102     143  0    0   0.0000 152840
 103       1  0    0   0.0000 154458
 104      14  0    0   0.0000 156524
 105     143  0    0   0.0000 157478
 106       2  0    0   0.0000 159136
 107      23  0    0   0.0000 161175
 108     231  0    0   0.0000 161516
 109       1  0    0   0.0000 163068
 110      14  0    0   0.0000 165040
 111     143  0    0   0.0000 165568
 112       2  0    0   0.0000 167253
 113      24  0    0   0.0000 169332
 114     243  0    0   0.0000 169899
 115       2  0    0   0.0000 171544
 116      23  0    0   0.0000 173503
 117     231  0    0   0.0000 174083
 118       1  0    0   0.0000 175675
 119      13  0    0   0.0000 177768
 120     131  0    0   0.0000 178268
 121       2  0    0   0.0000 179860
 122      23  0    0   0.0000 181886
 123     231  0    0   0.0000 182360
 124       2  0    0   0.0000 183872
 125      23  0    0   0.0000 185977
 126     231  0    0   0.0000 186438
 127       2  0    0   0.0000 188136
 128      23  0    0   0.0000 190056
 129     231  0    0   0.0000 190582
 130       2  0    0   0.0000 192201
 131      24  0    0   0.0000 194174
 132     243  0    0   0.0000 194767
 133       2  0    0   0.0000 196493
 134      23  0    0   0.0000 198465
 135     231  0    0   0.0000 199045
 136       2  0    0   0.0000 200637
 137      24  0    0   0.0000 202637
 138     243  0    0   0.0000 203084
 139       2  0    0   0.0000 204782
 140      23  0    0   0.0000 206768
 141     231  0    0   0.0000 207309
 142       1  0    0   0.0000 209060
 143      13  0    0   0.0000 211153
 144     131  0    0   0.0000 211707
 145     255  0    0   0.0000 225200
 146     255  0    0   0.0000 225201
 147       1  0    0   0.0000 227394
 148      13  0    0   0.0000 229366
 149     131  0    0   0.0000 229773
 150       1  0    0   0.0000 231272
 151      13  0    0   0.0000 233324
 152     131  0    0   0.0000 233745
 153       2  0    0   0.0000 235443
 154      24  0    0   0.0000 237389
 155     243  0    0   0.0000 237983
 156       1  0    0   0.0000 239601
 157      14  0    0   0.0000 241521
 158     143  0    0   0.0000 242128
 159       2  0    0   0.0000 243573
 160      24  0    0   0.0000 245599
 161     243  0    0   0.0000 246046
 162       2  0    0   0.0000 247731
 163      24  0    0   0.0000 249784
 164     243  0    0   0.0000 250324
 165       2  0    0   0.0000 252049
 166      24  0    0   0.0000 254022
 167     243  0    0   0.0000 254402
 168       2  0    0   0.0000 255861
 169      24  0    0   0.0000 257833
 170     243  0    0   0.0000 258294
 171       1  0    0   0.0000 259899
 172      14  0    0   0.0000 261871
 173     143  0    0   0.0000 262625
 174       1  0    0   0.0000 264164
 175      14  0    0   0.0000 266150
 176     141  0    0   0.0000 266584
 177       1  0    0   0.0000 268282
 178      14  0    0   0.0000 270294
 179     143  0    0   0.0000 270902
 180       1  0    0   0.0000 272533
 181      13  0    0   0.0000 274546
 182     131  0    0   0.0000 275233
 183       1  0    0   0.0000 276891
 184      13  0    0   0.0000 278984
 185     131  0    0   0.0000 279711
 186       2  0    0   0.0000 281409
 187      24  0    0   0.0000 283355
 188     243  0    0   0.0000 283976
 189       2  0    0   0.0000 285567
 190      23  0    0   0.0000 287500
 191     231  0    0   0.0000 288160
 192       1  0    0   0.0000 289752
 193      13  0    0   0.0000 291685
 194     131  0    0   0.0000 292225
 195       1  0    0   0.0000 293711
 196      13  0    0   0.0000 295710
 197     131  0    0   0.0000 296117
 198       1  0    0   0.0000 297842
 199      13  0    0   0.0000 299828
 200     131  0    0   0.0000 300328
 201       1  0    0   0.0000 301800
 202      14  0    0   0.0000 303746
 203     143  0    0   0.0000 304260
 204       2  0    0   0.0000 306012
 205      23  0    0   0.0000 308051
 206     231  0    0   0.0000 308564
 207       2  0    0   0.0000 310370
 208      24  0    0   0.0000 312329
 209     243  0    0   0.0000 312856
 210       1  0    0   0.0000 314421
 211      13  0    0   0.0000 316394
 212     131  0    0   0.0000 317001
 213       2  0    0   0.0000 318779
 214      24  0    0   0.0000 320832
 215     243  0    0   0.0000 321398
 216       2  0    0   0.0000 323031
 217      23  0    0   0.0000 325123
 218     231  0    0   0.0000 325664
 219       1  0    0   0.0000 327242
 220      13  0    0   0.0000 329174
 221     131  0    0   0.0000 329662
 222       2  0    0   0.0000 331294
 223      24  0    0   0.0000 333399
 224     243  0    0   0.0000 333980
 225       1  0    0   0.0000 335652
 226      14  0    0   0.0000 337664
 227     143  0    0   0.0000 338230
 228       1  0    0   0.0000 339810
 229      14  0    0   0.0000 341729
 230     143  0    0   0.0000 342229
 231       1  0    0   0.0000 343968
 232      14  0    0   0.0000 345994
 233     143  0    0   0.0000 346520
 234       1  0    0   0.0000 348139
 235      14  0    0   0.0000 350138
 236     143  0    0   0.0000 350666
 237       1  0    0   0.0000 352191
 238      13  0    0   0.0000 354230
 239     131  0    0   0.0000 354744
 240       2  0    0   0.0000 356216
 241      23  0    0   0.0000 358228
 242     231  0    0   0.0000 358822
 243       1  0    0   0.0000 360520
 244      14  0    0   0.0000 362519
 245     143  0    0   0.0000 363047
 246       1  0    0   0.0000 364772
 247      13  0    0   0.0000 366877
 248     131  0    0   0.0000 367311
 249       1  0    0   0.0000 368957
 250      13  0    0   0.0000 371049
 251     131  0    0   0.0000 371522
 252       2  0    0   0.0000 373195
 253      24  0    0   0.0000 375127
 254     243  0    0   0.0000 375628
 255       2  0    0   0.0000 377206
 256      23  0    0   0.0000 379299
 257     231  0    0   0.0000 379852
 258       1  0    0   0.0000 381458
 259      14  0    0   0.0000 383457
 260     141  0    0   0.0000 383904
 261       2  0    0   0.0000 385629
 262      24  0    0   0.0000 387561
 263     243  0    0   0.0000 388395
 264       1  0    0   0.0000 390027
 265      13  0    0   0.0000 392093
 266     131  0    0   0.0000 392620
 267       1  0    0   0.0000 394279
 268      13  0    0   0.0000 396211
 269     131  0    0   0.0000 396738
 270       1  0    0   0.0000 398237
 271      13  0    0   0.0000 400262
 272     131  0    0   0.0000 400710
 273       2  0    0   0.0000 402315
 274      23  0    0   0.0000 404421
 275     231  0    0   0.0000 404908
 276       2  0    0   0.0000 406393
 277      24  0    0   0.0000 408419
 278     243  0    0   0.0000 409052
 279       1  0    0   0.0000 410658
 280      13  0    0   0.0000 412617
 281     131  0    0   0.0000 413091
 282       1  0    0   0.0000 414856
 283      13  0    0   0.0000 416882
 284     131  0    0   0.0000 417462
 285       2  0    0   0.0000 419187
 286      24  0    0   0.0000 421200
 287     243  0    0   0.0000 421766
 288       2  0    0   0.0000 423412
 289      23  0    0   0.0000 425398
 290     231  0    0   0.0000 425978
 291     255  0    0   0.0000 439800
 292     255  0    0   0.0000 439801
 293       2  0    0   0.0000 443632
 294      24  0    0   0.0000 445658
 295     243  0    0   0.0000 446239
 296       1  0    0   0.0000 447724
 297      13  0    0   0.0000 449643
 298     131  0    0   0.0000 450196
 299       2  0    0   0.0000 451869
 300      23  0    0   0.0000 453854
 301     231  0    0   0.0000 454341
 302       1  0    0   0.0000 456067
 303      14  0    0   0.0000 458172
 304     143  0    0   0.0000 458753
 305       2  0    0   0.0000 460278
 306      24  0    0   0.0000 462277
 307     243  0    0   0.0000 462844
 308       1  0    0   0.0000 464450
 309      14  0    0   0.0000 466449
 310     143  0    0   0.0000 466949
 311       2  0    0   0.0000 468514
 312      24  0    0   0.0000 470447
 313     243  0    0   0.0000 471068
 314       2  0    0   0.0000 472646
 315      24  0    0   0.0000 474685
 316     243  0    0   0.0000 475172
 317       1  0    0   0.0000 476724
 318      14  0    0   0.0000 478830
 319     143  0    0   0.0000 479357
 320       1  0    0   0.0000 481002
 321      14  0    0   0.0000 482961
 322     143  0    0   0.0000 483567
 323       2  0    0   0.0000 485120
 324      24  0    0   0.0000 487066
 325     243  0    0   0.0000 487593
 326       2  0    0   0.0000 489238
 327      23  0    0   0.0000 491331
 328     231  0    0   0.0000 491951
 329       2  0    0   0.0000 493437
 330      24  0    0   0.0000 495422
 331     243  0    0   0.0000 496016
 332       2  0    0   0.0000 497515
 333      23  0    0   0.0000 499540
 334     231  0    0   0.0000 500041
 335       1  0    0   0.0000 501593
 336      13  0    0   0.0000 503645
 337     131  0    0   0.0000 504279
 338       2  0    0   0.0000 506018
 339      24  0    0   0.0000 508043
 340     243  0    0   0.0000 508650
 341       1  0    0   0.0000 510296
 342      13  0    0   0.0000 512348
 343     131  0    0   0.0000 512795
 344       2  0    0   0.0000 514414
 345      24  0    0   0.0000 516346
 346     243  0    0   0.0000 517087
 347       1  0    0   0.0000 518719
 348      14  0    0   0.0000 520744
 349     143  0    0   0.0000 521272
 350       1  0    0   0.0000 522917
 351      14  0    0   0.0000 524929
 352     143  0    0   0.0000 525496
 353       1  0    0   0.0000 527088
 354      14  0    0   0.0000 529007
 355     143  0    0   0.0000 529588
 356       1  0    0   0.0000 531326
 357      13  0    0   0.0000 533365
 358     131  0    0   0.0000 534132
 359       1  0    0   0.0000 535751
 360      14  0    0   0.0000 537670
 361     143  0    0   0.0000 538237
 362       2  0    0   0.0000 539749
 363      24  0    0   0.0000 541841
 364     243  0    0   0.0000 542382
 365       2  0    0   0.0000 543907
 366      23  0    0   0.0000 545826
 367     231  0    0   0.0000 546420
 368       2  0    0   0.0000 548039
 369      23  0    0   0.0000 550011
 370     231  0    0   0.0000 550578
 371       1  0    0   0.0000 552170
 372      13  0    0   0.0000 554223
 373     131  0    0   0.0000 554696
 374       1  0    0   0.0000 556288
 375      13  0    0   0.0000 558367
 376     131  0    0   0.0000 558961
 377       1  0    0   0.0000 560406
 378      14  0    0   0.0000 562512
 379     143  0    0   0.0000 563053
 380       1  0    0   0.0000 564791
 381      14  0    0   0.0000 566737
 382     143  0    0   0.0000 567316
 383       2  0    0   0.0000 569003
 384      23  0    0   0.0000 571082
 385     231  0    0   0.0000 571555
 386       1  0    0   0.0000 573174
 387      14  0    0   0.0000 575146
 388     143  0    0   0.0000 575660
 389       2  0    0   0.0000 577279
 390      23  0    0   0.0000 579358
 391     231  0    0   0.0000 579885
 392       2  0    0   0.0000 581637
 393      24  0    0   0.0000 583703
 394     243  0    0   0.0000 584230
 395       1  0    0   0.0000 585768
 396      14  0    0   0.0000 587701
 397     143  0    0   0.0000 588255
 398       2  0    0   0.0000 589993
 399      23  0    0   0.0000 591912
 400     231  0    0   0.0000 592519
 401       2  0    0   0.0000 594138
 402      24  0    0   0.0000 596164
 403     243  0    0   0.0000 596624
 404       1  0    0   0.0000 598163
 405      13  0    0   0.0000 600189
 406     131  0    0   0.0000 600916
 407       2  0    0   0.0000 602601
 408      24  0    0   0.0000 604693
 409     243  0    0   0.0000 605340
 410       2  0    0   0.0000 607105
 411      23  0    0   0.0000 609145
 412     231  0    0   0.0000 609685
 413       2  0    0   0.0000 611317
 414      24  0    0   0.0000 613263
 415     243  0    0   0.0000 613910
 416       2  0    0   0.0000 615608
 417      23  0    0   0.0000 617567
 418     231  0    0   0.0000 618068
 419       2  0    0   0.0000 619820
 420      23  0    0   0.0000 621739
 421     231  0    0   0.0000 622186
 422       2  0    0   0.0000 623671
 423      23  0    0   0.0000 625697
 424     231  0    0   0.0000 626078
 425       2  0    0   0.0000 627576
 426      23  0    0   0.0000 629549
 427     231  0    0   0.0000 629983
 428       1  0    0   0.0000 631534
 429      14  0    0   0.0000 633640
 430     141  0    0   0.0000 634021
 431       2  0    0   0.0000 635546
 432      24  0    0   0.0000 637545
 433     243  0    0   0.0000 638138
 434       1  0    0   0.0000 639851
 435      13  0    0   0.0000 641797
 436     131  0    0   0.0000 642364
 437     255  0    0   0.0000 697400
 438     255  0    0   0.0000 697401
 439       1  0    0   0.0000 700697
 440      14  0    0   0.0000 702669
 441     143  0    0   0.0000 703196
 442       2  0    0   0.0000 705015
 443      24  0    0   0.0000 707014
 444     243  0    0   0.0000 707554
 445       1  0    0   0.0000 709160
 446      14  0    0   0.0000 711145
 447     143  0    0   0.0000 711658
 448       1  0    0   0.0000 713264
 449      14  0    0   0.0000 715343
 450     143  0    0   0.0000 715911
 451       1  0    0   0.0000 717356
 452      13  0    0   0.0000 719448
 453     131  0    0   0.0000 719989
 454       2  0    0   0.0000 721807
 455      23  0    0   0.0000 723833
 456     231  0    0   0.0000 724413
 457       2  0    0   0.0000 725899
 458      24  0    0   0.0000 727978
 459     243  0    0   0.0000 728451
 460       2  0    0   0.0000 730150
 461      24  0    0   0.0000 732242
 462     243  0    0   0.0000 732836
 463       2  0    0   0.0000 734561
 464      23  0    0   0.0000 736614
 465     231  0    0   0.0000 737168
 466       1  0    0   0.0000 738813
 467      13  0    0   0.0000 740839
 468     131  0    0   0.0000 741526
 469       2  0    0   0.0000 743317
 470      23  0    0   0.0000 745423
 471     231  0    0   0.0000 746310
 472       1  0    0   0.0000 747955
 473      13  0    0   0.0000 749995
 474     131  0    0   0.0000 750562
 475       2  0    0   0.0000 752207
 476      24  0    0   0.0000 754153
 477     241  0    0   0.0000 754547
 478       1  0    0   0.0000 756138
 479      13  0    0   0.0000 758124
 480     131  0    0   0.0000 758664
 481       1  0    0   0.0000 760283
 482      14  0    0   0.0000 762309
 483     143  0    0   0.0000 762890
 484       1  0    0   0.0000 764508
 485      14  0    0   0.0000 766600
 486     143  0    0   0.0000 767128
 487       1  0    0   0.0000 768786
 488      14  0    0   0.0000 770798
 489     143  0    0   0.0000 771366
 490       1  0    0   0.0000 773144
 491      14  0    0   0.0000 775103
 492     143  0    0   0.0000 775684
 493       2  0    0   0.0000 777276
 494      24  0    0   0.0000 779235
 495     243  0    0   0.0000 780042
 496       1  0    0   0.0000 781674
 497      13  0    0   0.0000 783686
 498     131  0    0   0.0000 784160
 499       2  0    0   0.0000 785792
 500      23  0    0   0.0000 787711
 501     231  0    0   0.0000 788211
 502       1  0    0   0.0000 789817
 503      13  0    0   0.0000 791776
 504     131  0    0   0.0000 792356
 505       2  0    0   0.0000 794081
 506      24  0    0   0.0000 796107
 507     243  0    0   0.0000 796554
 508       1  0    0   0.0000 798213
 509      13  0    0   0.0000 800252
 510     131  0    0   0.0000 800713
 511       2  0    0   0.0000 802398
 512      24  0    0   0.0000 804423
 513     243  0    0   0.0000 804938
 514       2  0    0   0.0000 806569
 515      23  0    0   0.0000 808648
 516     231  0    0   0.0000 809149
 517       1  0    0   0.0000 810754
 518      14  0    0   0.0000 812726
 519     143  0    0   0.0000 813280
 520       2  0    0   0.0000 814979
 521      23  0    0   0.0000 816964
 522     231  0    0   0.0000 817531
 523       1  0    0   0.0000 819243
 524      14  0    0   0.0000 821322
 525     143  0    0   0.0000 821889
 526       1  0    0   0.0000 823535
 527      14  0    0   0.0000 825560
 528     143  0    0   0.0000 826141
 529       2  0    0   0.0000 827680
 530      23  0    0   0.0000 829772
 531     231  0    0   0.0000 830378
 532       2  0    0   0.0000 832051
 533      23  0    0   0.0000 833997
 534     231  0    0   0.0000 834564
 535       1  0    0   0.0000 836102
 536      13  0    0   0.0000 838128
 537     131  0    0   0.0000 838562
 538       1  0    0   0.0000 840247
 539      14  0    0   0.0000 842300
 540     143  0    0   0.0000 842920
 541       2  0    0   0.0000 844579
 542      23  0    0   0.0000 846658
 543     231  0    0   0.0000 847105
 544       1  0    0   0.0000 848750
 545      13  0    0   0.0000 850789
 546     255  0    0   0.0000 850800
 547      23  0    0   0.0000 855383
 548     231  0    0   0.0000 855844
 549       2  0    0   0.0000 857436
 550      23  0    0   0.0000 859475
 551     231  0    0   0.0000 859882
 552       1  0    0   0.0000 861554
 553      13  0    0   0.0000 863566
 554     131  0    0   0.0000 863986
 555       2  0    0   0.0000 865525
 556      24  0    0   0.0000 867578
 557     243  0    0   0.0000 868118
 558       1  0    0   0.0000 869737
 559      13  0    0   0.0000 871829
 560     131  0    0   0.0000 872236
 561       2  0    0   0.0000 873855
 562      24  0    0   0.0000 875827
 563     243  0    0   0.0000 876501
 564       2  0    0   0.0000 878200
 565      24  0    0   0.0000 880305
 566     243  0    0   0.0000 880859
 567       1  0    0   0.0000 882398
 568      14  0    0   0.0000 884370
 569     143  0    0   0.0000 884936
 570       1  0    0   0.0000 886516
 571      13  0    0   0.0000 888555
 572     131  0    0   0.0000 889148
 573       2  0    0   0.0000 890821
 574      24  0    0   0.0000 892833
 575     243  0    0   0.0000 893333
 576       2  0    0   0.0000 894926
 577      24  0    0   0.0000 896871
 578     243  0    0   0.0000 897372
 579       2  0    0   0.0000 898924
 580      23  0    0   0.0000 900870
 581     231  0    0   0.0000 901317
 582       2  0    0   0.0000 903015
 583      24  0    0   0.0000 905054
 584     243  0    0   0.0000 905662
 585       2  0    0   0.0000 907267
 586      24  0    0   0.0000 909346
 587     243  0    0   0.0000 909846
 588       2  0    0   0.0000 911491
 589      23  0    0   0.0000 913557
 590     231  0    0   0.0000 914124
 591       2  0    0   0.0000 915809
 592      24  0    0   0.0000 917755
 593     243  0    0   0.0000 918296
 594       2  0    0   0.0000 920101
 595      23  0    0   0.0000 922020
 596     231  0    0   0.0000 922574
 597       2  0    0   0.0000 924219
 598      23  0    0   0.0000 926245
 599     231  0    0   0.0000 926799
 600       2  0    0   0.0000 928444
 601      24  0    0   0.0000 930350
 602     241  0    0   0.0000 930797
 603       2  0    0   0.0000 932415
 604      24  0    0   0.0000 934361
 605     243  0    0   0.0000 934902
 606       1  0    0   0.0000 936640
 607      14  0    0   0.0000 938719
 608     143  0    0   0.0000 939260
 609       1  0    0   0.0000 940772
 610      13  0    0   0.0000 942837
 611     131  0    0   0.0000 943565
 612       2  0    0   0.0000 945343
 613      23  0    0   0.0000 947382
 614     231  0    0   0.0000 947976
 615       1  0    0   0.0000 949701
 616      14  0    0   0.0000 951633
 617     143  0    0   0.0000 952227
 618       1  0    0   0.0000 953992
 619      14  0    0   0.0000 955965
 620     143  0    0   0.0000 956559
 621       2  0    0   0.0000 958310
 622      23  0    0   0.0000 960323
 623     231  0    0   0.0000 960837
 624       1  0    0   0.0000 962442
 625      13  0    0   0.0000 964441
 626     131  0    0   0.0000 964995
 627       1  0    0   0.0000 966587
 628      14  0    0   0.0000 968559
 629     143  0    0   0.0000 969126
 630       2  0    0   0.0000 970758
 631      23  0    0   0.0000 972877
 632     231  0    0   0.0000 973311
 633       1  0    0   0.0000 975023
 634      14  0    0   0.0000 976982
 635     143  0    0   0.0000 977548
 636       2  0    0   0.0000 979274
 637      24  0    0   0.0000 981380
 638     243  0    0   0.0000 981907
 639       2  0    0   0.0000 983619
 640      24  0    0   0.0000 985538
 641     243  0    0   0.0000 986184
 642       1  0    0   0.0000 987777
 643      14  0    0   0.0000 989883
 644     143  0    0   0.0000 990623
 645       2  0    0   0.0000 992282
 646      24  0    0   0.0000 994227
 647     243  0    0   0.0000 994755
 648       2  0    0   0.0000 996453
 649      23  0    0   0.0000 998412
 650     231  0    0   0.0000 998992
 651       2  0    0   0.0000 1000585
 652      23  0    0   0.0000 1002610
 653     231  0    0   0.0000 1003191
 654       1  0    0   0.0000 1004849
 655      13  0    0   0.0000 1006928
 656     131  0    0   0.0000 1007390
 657       2  0    0   0.0000 1009034
 658      23  0    0   0.0000 1011073
 659     231  0    0   0.0000 1011587
 660       1  0    0   0.0000 1013312
 661      13  0    0   0.0000 1015338
 662     131  0    0   0.0000 1015732
 663       1  0    0   0.0000 1017297
 664      13  0    0   0.0000 1019216
 665     131  0    0   0.0000 1019691
 666       1  0    0   0.0000 1021242
 667      14  0    0   0.0000 1023174
 668     141  0    0   0.0000 1023568
 669       2  0    0   0.0000 1025267
 670      23  0    0   0.0000 1027239
 671     231  0    0   0.0000 1027780
 672       1  0    0   0.0000 1029385
 673      14  0    0   0.0000 1031491
 674     143  0    0   0.0000 1031964
 675       1  0    0   0.0000 1033556
 676      14  0    0   0.0000 1035635
 677     143  0    0   0.0000 1036148
 678       1  0    0   0.0000 1037874
 679      14  0    0   0.0000 1039927
 680     143  0    0   0.0000 1040414
 681       1  0    0   0.0000 1041926
 682      13  0    0   0.0000 1044005
 683     131  0    0   0.0000 1044585
 684       2  0    0   0.0000 1046097
 685      24  0    0   0.0000 1048097
 686     243  0    0   0.0000 1048637
 687       2  0    0   0.0000 1050336
 688      23  0    0   0.0000 1052308
 689     231  0    0   0.0000 1052808
 690       2  0    0   0.0000 1054440
 691      24  0    0   0.0000 1056373
 692     243  0    0   0.0000 1056833
 693       2  0    0   0.0000 1058452
 694      24  0    0   0.0000 1060371
 695     243  0    0   0.0000 1060898
 696       1  0    0   0.0000 1062690
 697      14  0    0   0.0000 1064649
 698     143  0    0   0.0000 1065256
 699       2  0    0   0.0000 1066808
 700      24  0    0   0.0000 1068847
 701     243  0    0   0.0000 1069414
 702       1  0    0   0.0000 1071020
 703      14  0    0   0.0000 1073032
 704     143  0    0   0.0000 1073532
 705       1  0    0   0.0000 1075178
 706      14  0    0   0.0000 1077257
 707     143  0    0   0.0000 1077770
 708       1  0    0   0.0000 1079496
 709      13  0    0   0.0000 1081588
 710     131  0    0   0.0000 1082142
 711       2  0    0   0.0000 1083787
 712      23  0    0   0.0000 1085813
 713     231  0    0   0.0000 1086380
 714       2  0    0   0.0000 1087879
 715      24  0    0   0.0000 1089878
 716     241  0    0   0.0000 1090311
 717       1  0    0   0.0000 1091837
 718      13  0    0   0.0000 1093903
 719     131  0    0   0.0000 1094469
