# Supplementary material for: Does the aura surrounding healthy-related imported products fade in China? ERP evidence for the country-of-origin stereotype
Source: PLoS One. 2019 May 23;14(5):e0216866. doi: 10.1371/journal.pone.0216866 (PMC6532883; doi:10.1371/journal.pone.0216866)
Supplement: S1 File — (ZIP) [file pone.0216866.s001.zip › data 1/behavior/20.ev2]

   1       1  0    0   0.0000 15167
   2      14  0    0   0.0000 17234
   3     143  0    0   0.0000 17884
   4       1  0    0   0.0000 19433
   5      13  0    0   0.0000 21450
   6     131  0    0   0.0000 22051
   7       2  0    0   0.0000 23783
   8      23  0    0   0.0000 25799
   9     231  0    0   0.0000 26300
  10       1  0    0   0.0000 27766
  11      13  0    0   0.0000 29732
  12     131  0    0   0.0000 30283
  13       2  0    0   0.0000 31898
  14      24  0    0   0.0000 33998
  15     243  0    0   0.0000 34549
  16       2  0    0   0.0000 36181
  17      23  0    0   0.0000 38148
  18     231  0    0   0.0000 38698
  19       1  0    0   0.0000 40481
  20      13  0    0   0.0000 42447
  21     131  0    0   0.0000 43215
  22       2  0    0   0.0000 44897
  23      24  0    0   0.0000 46880
  24     243  0    0   0.0000 47598
  25       1  0    0   0.0000 49163
  26      13  0    0   0.0000 51180
  27     131  0    0   0.0000 51780
  28       2  0    0   0.0000 53479
  29      23  0    0   0.0000 55512
  30     231  0    0   0.0000 55997
  31       1  0    0   0.0000 57662
  32      14  0    0   0.0000 59679
  33     143  0    0   0.0000 60279
  34       1  0    0   0.0000 61928
  35      13  0    0   0.0000 63911
  36     131  0    0   0.0000 64295
  37       2  0    0   0.0000 65794
  38      23  0    0   0.0000 67861
  39     231  0    0   0.0000 68478
  40       1  0    0   0.0000 70011
  41      14  0    0   0.0000 72060
  42     143  0    0   0.0000 72694
  43       2  0    0   0.0000 74343
  44      23  0    0   0.0000 76410
  45     231  0    0   0.0000 76811
  46       1  0    0   0.0000 78460
  47      14  0    0   0.0000 80426
  48     143  0    0   0.0000 80977
  49       2  0    0   0.0000 82542
  50      23  0    0   0.0000 84626
  51     231  0    0   0.0000 85210
  52       2  0    0   0.0000 86942
  53      24  0    0   0.0000 88975
  54     243  0    0   0.0000 89809
  55       2  0    0   0.0000 91608
  56      24  0    0   0.0000 93708
  57     243  0    0   0.0000 94425
  58       2  0    0   0.0000 96074
  59      24  0    0   0.0000 98091
  60     243  0    0   0.0000 98675
  61       2  0    0   0.0000 100407
  62      24  0    0   0.0000 102373
  63     243  0    0   0.0000 102924
  64       1  0    0   0.0000 104690
  65      14  0    0   0.0000 106706
  66     143  0    0   0.0000 107290
  67       2  0    0   0.0000 109089
  68      24  0    0   0.0000 111206
  69     243  0    0   0.0000 111773
  70       2  0    0   0.0000 113489
  71      23  0    0   0.0000 115572
  72     231  0    0   0.0000 116606
  73       1  0    0   0.0000 118238
  74      13  0    0   0.0000 120205
  75     131  0    0   0.0000 120772
  76       1  0    0   0.0000 122504
  77      14  0    0   0.0000 124504
  78     143  0    0   0.0000 125038
  79       2  0    0   0.0000 126687
  80      23  0    0   0.0000 128654
  81     231  0    0   0.0000 129788
  82       2  0    0   0.0000 131437
  83      23  0    0   0.0000 133486
  84     231  0    0   0.0000 134087
  85       1  0    0   0.0000 135819
  86      14  0    0   0.0000 137936
  87     141  0    0   0.0000 138387
  88       2  0    0   0.0000 139902
  89      24  0    0   0.0000 141919
  90     243  0    0   0.0000 142436
  91       1  0    0   0.0000 144052
  92      14  0    0   0.0000 146151
  93     143  0    0   0.0000 147036
  94       1  0    0   0.0000 148818
  95      13  0    0   0.0000 150834
  96     133  0    0   0.0000 151468
  97       1  0    0   0.0000 153167
  98      13  0    0   0.0000 155284
  99     131  0    0   0.0000 155851
 100       1  0    0   0.0000 157350
 101      14  0    0   0.0000 159317
 102     143  0    0   0.0000 160234
 103       2  0    0   0.0000 161816
 104      23  0    0   0.0000 163883
 105     231  0    0   0.0000 164483
 106       2  0    0   0.0000 166116
 107      24  0    0   0.0000 168166
 108     243  0    0   0.0000 168716
 109       1  0    0   0.0000 170215
 110      13  0    0   0.0000 172182
 111     131  0    0   0.0000 172632
 112       1  0    0   0.0000 174298
 113      13  0    0   0.0000 176398
 114     131  0    0   0.0000 176982
 115       1  0    0   0.0000 178648
 116      14  0    0   0.0000 180647
 117     141  0    0   0.0000 181115
 118       2  0    0   0.0000 182730
 119      23  0    0   0.0000 184797
 120     231  0    0   0.0000 185431
 121       1  0    0   0.0000 187063
 122      13  0    0   0.0000 189146
 123     131  0    0   0.0000 189580
 124       1  0    0   0.0000 191163
 125      14  0    0   0.0000 193113
 126     143  0    0   0.0000 193713
 127       2  0    0   0.0000 195329
 128      23  0    0   0.0000 197329
 129     231  0    0   0.0000 197830
 130       2  0    0   0.0000 199645
 131      23  0    0   0.0000 201745
 132     231  0    0   0.0000 202212
 133       1  0    0   0.0000 203861
 134      14  0    0   0.0000 205844
 135     143  0    0   0.0000 206478
 136       1  0    0   0.0000 208177
 137      13  0    0   0.0000 210161
 138     131  0    0   0.0000 211011
 139       1  0    0   0.0000 212677
 140      14  0    0   0.0000 214810
 141     143  0    0   0.0000 215411
 142       2  0    0   0.0000 217010
 143      24  0    0   0.0000 218976
 144     243  0    0   0.0000 219577
 145       1  0    0   0.0000 226575
 146      14  0    0   0.0000 228625
 147     143  0    0   0.0000 229409
 148       1  0    0   0.0000 231108
 149      13  0    0   0.0000 233141
 150     131  0    0   0.0000 233792
 151       2  0    0   0.0000 235491
 152      24  0    0   0.0000 237557
 153     243  0    0   0.0000 238091
 154       2  0    0   0.0000 239774
 155      23  0    0   0.0000 241857
 156     231  0    0   0.0000 242374
 157       1  0    0   0.0000 244090
 158      14  0    0   0.0000 246106
 159     143  0    0   0.0000 246724
 160       2  0    0   0.0000 248489
 161      23  0    0   0.0000 250556
 162     231  0    0   0.0000 250990
 163       1  0    0   0.0000 252572
 164      14  0    0   0.0000 254622
 165     143  0    0   0.0000 255256
 166       1  0    0   0.0000 256922
 167      13  0    0   0.0000 258938
 168     131  0    0   0.0000 259322
 169       1  0    0   0.0000 260854
 170      14  0    0   0.0000 262788
 171     143  0    0   0.0000 263405
 172       2  0    0   0.0000 265087
 173      24  0    0   0.0000 267187
 174     241  0    0   0.0000 267571
 175       2  0    0   0.0000 269203
 176      23  0    0   0.0000 271153
 177     231  0    0   0.0000 271687
 178       2  0    0   0.0000 273270
 179      23  0    0   0.0000 275386
 180     231  0    0   0.0000 275787
 181       1  0    0   0.0000 277602
 182      13  0    0   0.0000 279719
 183     131  0    0   0.0000 280086
 184       2  0    0   0.0000 281819
 185      23  0    0   0.0000 283785
 186     231  0    0   0.0000 284619
 187       1  0    0   0.0000 286268
 188      14  0    0   0.0000 288251
 189     143  0    0   0.0000 288769
 190       1  0    0   0.0000 290434
 191      13  0    0   0.0000 292417
 192     131  0    0   0.0000 292902
 193       2  0    0   0.0000 294600
 194      23  0    0   0.0000 296600
 195     231  0    0   0.0000 297001
 196       2  0    0   0.0000 298633
 197      24  0    0   0.0000 300733
 198     243  0    0   0.0000 301284
 199       1  0    0   0.0000 302799
 200      14  0    0   0.0000 304899
 201     143  0    0   0.0000 305517
 202       1  0    0   0.0000 307149
 203      13  0    0   0.0000 309099
 204     131  0    0   0.0000 309533
 205       1  0    0   0.0000 311232
 206      14  0    0   0.0000 313298
 207     143  0    0   0.0000 313832
 208       1  0    0   0.0000 315381
 209      14  0    0   0.0000 317331
 210     143  0    0   0.0000 317965
 211       1  0    0   0.0000 319547
 212      14  0    0   0.0000 321631
 213     143  0    0   0.0000 322648
 214       1  0    0   0.0000 324164
 215      13  0    0   0.0000 326280
 216     131  0    0   0.0000 326831
 217       2  0    0   0.0000 328446
 218      23  0    0   0.0000 330496
 219     231  0    0   0.0000 331280
 220       1  0    0   0.0000 333029
 221      14  0    0   0.0000 334996
 222     143  0    0   0.0000 335530
 223       2  0    0   0.0000 337112
 224      24  0    0   0.0000 339212
 225     243  0    0   0.0000 339779
 226       1  0    0   0.0000 341312
 227      14  0    0   0.0000 343428
 228     143  0    0   0.0000 343979
 229       2  0    0   0.0000 345478
 230      23  0    0   0.0000 347511
 231     231  0    0   0.0000 347995
 232       1  0    0   0.0000 349794
 233      13  0    0   0.0000 351744
 234     131  0    0   0.0000 352328
 235       1  0    0   0.0000 353993
 236      14  0    0   0.0000 356026
 237     143  0    0   0.0000 356527
 238       2  0    0   0.0000 358110
 239      24  0    0   0.0000 360109
 240     243  0    0   0.0000 360743
 241       2  0    0   0.0000 362326
 242      24  0    0   0.0000 364342
 243     243  0    0   0.0000 364860
 244       2  0    0   0.0000 366409
 245      24  0    0   0.0000 368525
 246     243  0    0   0.0000 369192
 247       1  0    0   0.0000 370791
 248      14  0    0   0.0000 372891
 249     143  0    0   0.0000 373408
 250       1  0    0   0.0000 375007
 251      14  0    0   0.0000 377007
 252     143  0    0   0.0000 377508
 253       1  0    0   0.0000 379207
 254      14  0    0   0.0000 381257
 255     143  0    0   0.0000 381724
 256       1  0    0   0.0000 383356
 257      13  0    0   0.0000 385323
 258     131  0    0   0.0000 385874
 259       1  0    0   0.0000 387523
 260      13  0    0   0.0000 389572
 261     131  0    0   0.0000 390123
 262       2  0    0   0.0000 391672
 263      24  0    0   0.0000 393739
 264     243  0    0   0.0000 394239
 265       2  0    0   0.0000 395922
 266      24  0    0   0.0000 398038
 267     243  0    0   0.0000 398522
 268       1  0    0   0.0000 400338
 269      13  0    0   0.0000 402404
 270     131  0    0   0.0000 402938
 271       1  0    0   0.0000 404587
 272      13  0    0   0.0000 406637
 273     131  0    0   0.0000 407171
 274       2  0    0   0.0000 408837
 275      24  0    0   0.0000 410837
 276     243  0    0   0.0000 411237
 277       2  0    0   0.0000 412803
 278      24  0    0   0.0000 414836
 279     241  0    0   0.0000 415287
 280       2  0    0   0.0000 416869
 281      23  0    0   0.0000 418819
 282     231  0    0   0.0000 419336
 283       2  0    0   0.0000 420919
 284      23  0    0   0.0000 423018
 285     231  0    0   0.0000 423452
 286       2  0    0   0.0000 425002
 287      23  0    0   0.0000 426935
 288     231  0    0   0.0000 427302
 289       1  0    0   0.0000 437403
 290      14  0    0   0.0000 439436
 291     143  0    0   0.0000 439970
 292       1  0    0   0.0000 441486
 293      13  0    0   0.0000 443486
 294     131  0    0   0.0000 444053
 295       2  0    0   0.0000 445652
 296      24  0    0   0.0000 447735
 297     243  0    0   0.0000 448203
 298       2  0    0   0.0000 449918
 299      24  0    0   0.0000 451885
 300     243  0    0   0.0000 452436
 301       2  0    0   0.0000 454101
 302      24  0    0   0.0000 456068
 303     243  0    0   0.0000 456535
 304       2  0    0   0.0000 458317
 305      24  0    0   0.0000 460284
 306     243  0    0   0.0000 460784
 307       1  0    0   0.0000 462500
 308      14  0    0   0.0000 464550
 309     143  0    0   0.0000 464984
 310       2  0    0   0.0000 466750
 311      24  0    0   0.0000 468716
 312     243  0    0   0.0000 469233
 313       2  0    0   0.0000 470966
 314      24  0    0   0.0000 472966
 315     243  0    0   0.0000 473550
 316       1  0    0   0.0000 475232
 317      13  0    0   0.0000 477315
 318     131  0    0   0.0000 477816
 319       2  0    0   0.0000 479515
 320      24  0    0   0.0000 481548
 321     243  0    0   0.0000 482049
 322       1  0    0   0.0000 483681
 323      13  0    0   0.0000 485714
 324     131  0    0   0.0000 486498
 325       2  0    0   0.0000 488180
 326      23  0    0   0.0000 490130
 327     231  0    0   0.0000 490548
 328       2  0    0   0.0000 492147
 329      24  0    0   0.0000 494230
 330     243  0    0   0.0000 494847
 331       2  0    0   0.0000 496329
 332      23  0    0   0.0000 498446
 333     231  0    0   0.0000 498880
 334       2  0    0   0.0000 500429
 335      23  0    0   0.0000 502512
 336     231  0    0   0.0000 503080
 337       2  0    0   0.0000 504845
 338      23  0    0   0.0000 506812
 339     231  0    0   0.0000 507329
 340       1  0    0   0.0000 508928
 341      13  0    0   0.0000 511044
 342     131  0    0   0.0000 511412
 343       2  0    0   0.0000 512944
 344      23  0    0   0.0000 514961
 345     231  0    0   0.0000 515345
 346       2  0    0   0.0000 517110
 347      24  0    0   0.0000 519127
 348     243  0    0   0.0000 519627
 349       1  0    0   0.0000 521310
 350      14  0    0   0.0000 523393
 351     143  0    0   0.0000 523894
 352       1  0    0   0.0000 525493
 353      14  0    0   0.0000 527592
 354     143  0    0   0.0000 528127
 355       2  0    0   0.0000 529759
 356      24  0    0   0.0000 531775
 357     243  0    0   0.0000 532259
 358       2  0    0   0.0000 533908
 359      23  0    0   0.0000 535891
 360     231  0    0   0.0000 536309
 361       2  0    0   0.0000 537974
 362      23  0    0   0.0000 540058
 363     231  0    0   0.0000 540592
 364       1  0    0   0.0000 542291
 365      14  0    0   0.0000 544340
 366     143  0    0   0.0000 544824
 367       1  0    0   0.0000 546373
 368      14  0    0   0.0000 548490
 369     143  0    0   0.0000 548974
 370       2  0    0   0.0000 550690
 371      23  0    0   0.0000 552823
 372     231  0    0   0.0000 553257
 373       2  0    0   0.0000 554839
 374      24  0    0   0.0000 556939
 375     243  0    0   0.0000 557423
 376       2  0    0   0.0000 559122
 377      24  0    0   0.0000 561088
 378     241  0    0   0.0000 561489
 379       1  0    0   0.0000 563188
 380      13  0    0   0.0000 565171
 381     131  0    0   0.0000 565639
 382       1  0    0   0.0000 567288
 383      14  0    0   0.0000 569271
 384     143  0    0   0.0000 569738
 385       1  0    0   0.0000 571354
 386      14  0    0   0.0000 573470
 387     143  0    0   0.0000 574071
 388       2  0    0   0.0000 575737
 389      23  0    0   0.0000 577703
 390     231  0    0   0.0000 578204
 391       1  0    0   0.0000 579886
 392      14  0    0   0.0000 581919
 393     143  0    0   0.0000 582503
 394       1  0    0   0.0000 584169
 395      14  0    0   0.0000 586152
 396     143  0    0   0.0000 586720
 397       1  0    0   0.0000 588252
 398      14  0    0   0.0000 590368
 399     143  0    0   0.0000 590869
 400       1  0    0   0.0000 592535
 401      13  0    0   0.0000 594634
 402     131  0    0   0.0000 595235
 403       1  0    0   0.0000 596817
 404      13  0    0   0.0000 598917
 405     133  0    0   0.0000 599468
 406       2  0    0   0.0000 601067
 407      23  0    0   0.0000 603017
 408     231  0    0   0.0000 603501
 409       2  0    0   0.0000 605066
 410      24  0    0   0.0000 607166
 411     243  0    0   0.0000 607867
 412       2  0    0   0.0000 609566
 413      24  0    0   0.0000 611682
 414     243  0    0   0.0000 612366
 415       1  0    0   0.0000 613982
 416      13  0    0   0.0000 615932
 417     131  0    0   0.0000 616483
 418       2  0    0   0.0000 618232
 419      24  0    0   0.0000 620331
 420     243  0    0   0.0000 620832
 421       1  0    0   0.0000 622498
 422      14  0    0   0.0000 624498
 423     143  0    0   0.0000 624948
 424       1  0    0   0.0000 626697
 425      13  0    0   0.0000 628780
 426     131  0    0   0.0000 629198
 427       2  0    0   0.0000 630763
 428      23  0    0   0.0000 632713
 429     231  0    0   0.0000 633147
 430       2  0    0   0.0000 634746
 431      23  0    0   0.0000 636713
 432     231  0    0   0.0000 637230
 433       1  0    0   0.0000 640096
 434      13  0    0   0.0000 642212
 435     131  0    0   0.0000 642563
 436       2  0    0   0.0000 644228
 437      24  0    0   0.0000 646178
 438     243  0    0   0.0000 646679
 439       2  0    0   0.0000 648245
 440      24  0    0   0.0000 650378
 441     243  0    0   0.0000 650895
 442       1  0    0   0.0000 652594
 443      13  0    0   0.0000 654577
 444     131  0    0   0.0000 654978
 445       1  0    0   0.0000 656627
 446      13  0    0   0.0000 658677
 447     131  0    0   0.0000 659044
 448       2  0    0   0.0000 660677
 449      23  0    0   0.0000 662626
 450     231  0    0   0.0000 662977
 451       1  0    0   0.0000 664659
 452      14  0    0   0.0000 666792
 453     143  0    0   0.0000 667293
 454       2  0    0   0.0000 669042
 455      23  0    0   0.0000 671025
 456     231  0    0   0.0000 671493
 457       1  0    0   0.0000 673075
 458      13  0    0   0.0000 675158
 459     131  0    0   0.0000 675576
 460       2  0    0   0.0000 677291
 461      24  0    0   0.0000 679291
 462     243  0    0   0.0000 679825
 463       1  0    0   0.0000 681607
 464      13  0    0   0.0000 683624
 465     131  0    0   0.0000 684124
 466       1  0    0   0.0000 685890
 467      14  0    0   0.0000 687857
 468     143  0    0   0.0000 688491
 469       2  0    0   0.0000 690040
 470      24  0    0   0.0000 692123
 471     243  0    0   0.0000 692624
 472       2  0    0   0.0000 694306
 473      24  0    0   0.0000 696289
 474     243  0    0   0.0000 696740
 475       1  0    0   0.0000 698422
 476      13  0    0   0.0000 700388
 477     131  0    0   0.0000 701006
 478       2  0    0   0.0000 702688
 479      23  0    0   0.0000 704671
 480     231  0    0   0.0000 705139
 481       2  0    0   0.0000 706688
 482      23  0    0   0.0000 708804
 483     231  0    0   0.0000 709205
 484       2  0    0   0.0000 710937
 485      23  0    0   0.0000 712937
 486     231  0    0   0.0000 713321
 487       2  0    0   0.0000 714970
 488      24  0    0   0.0000 717086
 489     243  0    0   0.0000 717671
 490       1  0    0   0.0000 719220
 491      13  0    0   0.0000 721336
 492     131  0    0   0.0000 721703
 493       1  0    0   0.0000 723402
 494      14  0    0   0.0000 725485
 495     143  0    0   0.0000 725970
 496       1  0    0   0.0000 727602
 497      14  0    0   0.0000 729602
 498     143  0    0   0.0000 730036
 499       2  0    0   0.0000 731701
 500      24  0    0   0.0000 733784
 501     243  0    0   0.0000 734335
 502       1  0    0   0.0000 735868
 503      14  0    0   0.0000 737884
 504     143  0    0   0.0000 738335
 505       1  0    0   0.0000 739934
 506      13  0    0   0.0000 742050
 507     131  0    0   0.0000 742634
 508       1  0    0   0.0000 744400
 509      14  0    0   0.0000 746366
 510     143  0    0   0.0000 746834
 511       2  0    0   0.0000 748533
 512      23  0    0   0.0000 750516
 513     231  0    0   0.0000 750933
 514       1  0    0   0.0000 752632
 515      13  0    0   0.0000 754615
 516     131  0    0   0.0000 754999
 517       2  0    0   0.0000 756548
 518      24  0    0   0.0000 758581
 519     243  0    0   0.0000 759049
 520       2  0    0   0.0000 760765
 521      23  0    0   0.0000 762781
 522     231  0    0   0.0000 763215
 523       1  0    0   0.0000 764964
 524      13  0    0   0.0000 767047
 525     131  0    0   0.0000 767565
 526       2  0    0   0.0000 769297
 527      23  0    0   0.0000 771230
 528     231  0    0   0.0000 771797
 529       1  0    0   0.0000 773330
 530      13  0    0   0.0000 775379
 531     131  0    0   0.0000 775797
 532       1  0    0   0.0000 777463
 533      13  0    0   0.0000 779496
 534     131  0    0   0.0000 779997
 535       2  0    0   0.0000 781645
 536      24  0    0   0.0000 783662
 537     243  0    0   0.0000 784129
 538       2  0    0   0.0000 785695
 539      23  0    0   0.0000 787795
 540     231  0    0   0.0000 788262
 541       2  0    0   0.0000 789811
 542      23  0    0   0.0000 791944
 543     231  0    0   0.0000 792362
 544       1  0    0   0.0000 794194
 545      14  0    0   0.0000 796260
 546     143  0    0   0.0000 796794
 547       1  0    0   0.0000 798577
 548      13  0    0   0.0000 800593
 549     131  0    0   0.0000 800944
 550       2  0    0   0.0000 802560
 551      24  0    0   0.0000 804493
 552     243  0    0   0.0000 804943
 553       2  0    0   0.0000 806676
 554      24  0    0   0.0000 808659
 555     243  0    0   0.0000 809176
 556       1  0    0   0.0000 810775
 557      14  0    0   0.0000 812808
 558     143  0    0   0.0000 813259
 559       1  0    0   0.0000 814791
 560      13  0    0   0.0000 816891
 561     133  0    0   0.0000 817375
 562       2  0    0   0.0000 819124
 563      23  0    0   0.0000 821241
 564     231  0    0   0.0000 821675
 565       2  0    0   0.0000 823207
 566      24  0    0   0.0000 825290
 567     243  0    0   0.0000 825808
 568       1  0    0   0.0000 827390
 569      13  0    0   0.0000 829423
 570     131  0    0   0.0000 829874
 571       1  0    0   0.0000 831606
 572      13  0    0   0.0000 833556
 573     131  0    0   0.0000 833990
 574       2  0    0   0.0000 835572
 575      23  0    0   0.0000 837505
 576     231  0    0   0.0000 837890
