# Supplementary material for: Does the aura surrounding healthy-related imported products fade in China? ERP evidence for the country-of-origin stereotype
Source: PLoS One. 2019 May 23;14(5):e0216866. doi: 10.1371/journal.pone.0216866 (PMC6532883; doi:10.1371/journal.pone.0216866)
Supplement: S1 File — (ZIP) [file pone.0216866.s001.zip › data 1/behavior/21.ev2]

   1       2  0    0   0.0000 6501
   2      24  0    0   0.0000 8551
   3     243  0    0   0.0000 10035
   4       1  0    0   0.0000 11784
   5      13  0    0   0.0000 13750
   6     131  0    0   0.0000 14817
   7       1  0    0   0.0000 16366
   8      13  0    0   0.0000 18399
   9     131  0    0   0.0000 19200
  10       1  0    0   0.0000 20733
  11      14  0    0   0.0000 22766
  12     143  0    0   0.0000 23750
  13       1  0    0   0.0000 25449
  14      13  0    0   0.0000 27448
  15     131  0    0   0.0000 28482
  16       2  0    0   0.0000 30148
  17      24  0    0   0.0000 32131
  18     243  0    0   0.0000 32899
  19       1  0    0   0.0000 34348
  20      13  0    0   0.0000 36397
  21     131  0    0   0.0000 37698
  22       2  0    0   0.0000 39347
  23      23  0    0   0.0000 41330
  24     231  0    0   0.0000 42197
  25       1  0    0   0.0000 43846
  26      14  0    0   0.0000 45896
  27     143  0    0   0.0000 46897
  28       1  0    0   0.0000 48562
  29      13  0    0   0.0000 50562
  30     131  0    0   0.0000 52113
  31       1  0    0   0.0000 53812
  32      13  0    0   0.0000 55912
  33     131  0    0   0.0000 56879
  34       2  0    0   0.0000 58611
  35      23  0    0   0.0000 60628
  36     231  0    0   0.0000 61845
  37       2  0    0   0.0000 63494
  38      23  0    0   0.0000 65527
  39     231  0    0   0.0000 66394
  40       2  0    0   0.0000 68010
  41      24  0    0   0.0000 70093
  42     243  0    0   0.0000 70944
  43       1  0    0   0.0000 72510
  44      14  0    0   0.0000 74593
  45     143  0    0   0.0000 75343
  46       1  0    0   0.0000 77076
  47      14  0    0   0.0000 79175
  48     143  0    0   0.0000 80109
  49       1  0    0   0.0000 81725
  50      14  0    0   0.0000 83792
  51     143  0    0   0.0000 84442
  52       2  0    0   0.0000 86125
  53      23  0    0   0.0000 88258
  54     231  0    0   0.0000 89192
  55       2  0    0   0.0000 90841
  56      24  0    0   0.0000 92874
  57     243  0    0   0.0000 93641
  58       1  0    0   0.0000 95173
  59      14  0    0   0.0000 97290
  60     143  0    0   0.0000 97974
  61       2  0    0   0.0000 99623
  62      23  0    0   0.0000 101739
  63     231  0    0   0.0000 102590
  64       2  0    0   0.0000 104222
  65      24  0    0   0.0000 106189
  66     243  0    0   0.0000 107473
  67       1  0    0   0.0000 109188
  68      14  0    0   0.0000 111305
  69     143  0    0   0.0000 112056
  70       1  0    0   0.0000 113671
  71      14  0    0   0.0000 115671
  72     143  0    0   0.0000 117188
  73       1  0    0   0.0000 118771
  74      14  0    0   0.0000 120787
  75     143  0    0   0.0000 121588
  76       1  0    0   0.0000 123353
  77      14  0    0   0.0000 125420
  78     143  0    0   0.0000 126154
  79       1  0    0   0.0000 127770
  80      14  0    0   0.0000 129769
  81     143  0    0   0.0000 130470
  82       2  0    0   0.0000 132119
  83      24  0    0   0.0000 134069
  84     243  0    0   0.0000 134803
  85       1  0    0   0.0000 136568
  86      14  0    0   0.0000 138685
  87     143  0    0   0.0000 139419
  88       2  0    0   0.0000 141101
  89      23  0    0   0.0000 143101
  90     231  0    0   0.0000 143985
  91       1  0    0   0.0000 145751
  92      13  0    0   0.0000 147867
  93     131  0    0   0.0000 149034
  94       1  0    0   0.0000 150733
  95      13  0    0   0.0000 152683
  96     131  0    0   0.0000 153984
  97       1  0    0   0.0000 155733
  98      13  0    0   0.0000 157683
  99     131  0    0   0.0000 158550
 100       2  0    0   0.0000 160116
 101      24  0    0   0.0000 162215
 102     243  0    0   0.0000 163000
 103       2  0    0   0.0000 164565
 104      23  0    0   0.0000 166682
 105     231  0    0   0.0000 167582
 106       1  0    0   0.0000 169381
 107      13  0    0   0.0000 171498
 108     131  0    0   0.0000 172498
 109       2  0    0   0.0000 173964
 110      24  0    0   0.0000 176030
 111     243  0    0   0.0000 177032
 112       2  0    0   0.0000 178697
 113      23  0    0   0.0000 180730
 114     231  0    0   0.0000 181831
 115       2  0    0   0.0000 183546
 116      24  0    0   0.0000 185496
 117     243  0    0   0.0000 186513
 118       2  0    0   0.0000 188196
 119      24  0    0   0.0000 190245
 120     243  0    0   0.0000 190996
 121       2  0    0   0.0000 192562
 122      23  0    0   0.0000 194678
 123     231  0    0   0.0000 195762
 124       1  0    0   0.0000 197444
 125      14  0    0   0.0000 199411
 126     143  0    0   0.0000 200195
 127       1  0    0   0.0000 201911
 128      13  0    0   0.0000 203994
 129     131  0    0   0.0000 204678
 130       2  0    0   0.0000 206393
 131      23  0    0   0.0000 208393
 132     231  0    0   0.0000 209594
 133       1  0    0   0.0000 211109
 134      14  0    0   0.0000 213126
 135     143  0    0   0.0000 213993
 136       2  0    0   0.0000 215692
 137      24  0    0   0.0000 217775
 138     243  0    0   0.0000 218509
 139       2  0    0   0.0000 220225
 140      24  0    0   0.0000 222358
 141     243  0    0   0.0000 223109
 142       1  0    0   0.0000 224675
 143      13  0    0   0.0000 226674
 144     131  0    0   0.0000 227475
 145       1  0    0   0.0000 247859
 146      13  0    0   0.0000 249842
 147     131  0    0   0.0000 250609
 148       2  0    0   0.0000 252075
 149      23  0    0   0.0000 254108
 150     231  0    0   0.0000 254725
 151       2  0    0   0.0000 256258
 152      23  0    0   0.0000 258291
 153     231  0    0   0.0000 259425
 154       1  0    0   0.0000 261040
 155      13  0    0   0.0000 262990
 156     131  0    0   0.0000 263774
 157       2  0    0   0.0000 265240
 158      23  0    0   0.0000 267240
 159     231  0    0   0.0000 268724
 160       1  0    0   0.0000 270406
 161      13  0    0   0.0000 272406
 162     131  0    0   0.0000 273207
 163       1  0    0   0.0000 274922
 164      13  0    0   0.0000 276972
 165     131  0    0   0.0000 277556
 166       1  0    0   0.0000 279305
 167      14  0    0   0.0000 281338
 168     143  0    0   0.0000 282605
 169       2  0    0   0.0000 284088
 170      23  0    0   0.0000 286021
 171     231  0    0   0.0000 287438
 172       2  0    0   0.0000 289170
 173      24  0    0   0.0000 291120
 174     243  0    0   0.0000 292154
 175       2  0    0   0.0000 293970
 176      24  0    0   0.0000 296070
 177     243  0    0   0.0000 296887
 178       1  0    0   0.0000 298569
 179      14  0    0   0.0000 300686
 180     143  0    0   0.0000 301653
 181       1  0    0   0.0000 303319
 182      14  0    0   0.0000 305418
 183     143  0    0   0.0000 306119
 184       1  0    0   0.0000 307801
 185      14  0    0   0.0000 309851
 186     143  0    0   0.0000 310569
 187       1  0    0   0.0000 312218
 188      13  0    0   0.0000 314201
 189     131  0    0   0.0000 315718
 190       2  0    0   0.0000 317184
 191      23  0    0   0.0000 319300
 192     231  0    0   0.0000 320701
 193       1  0    0   0.0000 322333
 194      13  0    0   0.0000 324266
 195     131  0    0   0.0000 325400
 196       1  0    0   0.0000 327116
 197      13  0    0   0.0000 329066
 198     131  0    0   0.0000 330100
 199       1  0    0   0.0000 331599
 200      14  0    0   0.0000 333582
 201     143  0    0   0.0000 334632
 202       1  0    0   0.0000 336298
 203      14  0    0   0.0000 338348
 204     143  0    0   0.0000 339315
 205       2  0    0   0.0000 341064
 206      24  0    0   0.0000 343014
 207     243  0    0   0.0000 343965
 208       2  0    0   0.0000 345497
 209      23  0    0   0.0000 347580
 210     231  0    0   0.0000 348597
 211       2  0    0   0.0000 350230
 212      24  0    0   0.0000 352329
 213     243  0    0   0.0000 354547
 214       2  0    0   0.0000 356312
 215      23  0    0   0.0000 358345
 216     231  0    0   0.0000 359179
 217       1  0    0   0.0000 360845
 218      14  0    0   0.0000 362845
 219     143  0    0   0.0000 363762
 220       1  0    0   0.0000 365344
 221      13  0    0   0.0000 367461
 222     131  0    0   0.0000 368662
 223       1  0    0   0.0000 370327
 224      14  0    0   0.0000 372327
 225     143  0    0   0.0000 373828
 226       1  0    0   0.0000 375543
 227      13  0    0   0.0000 377610
 228     131  0    0   0.0000 378360
 229       1  0    0   0.0000 379959
 230      14  0    0   0.0000 381993
 231     143  0    0   0.0000 382827
 232       2  0    0   0.0000 384526
 233      24  0    0   0.0000 386459
 234     243  0    0   0.0000 387459
 235       2  0    0   0.0000 389008
 236      23  0    0   0.0000 391008
 237     231  0    0   0.0000 391992
 238       2  0    0   0.0000 393624
 239      23  0    0   0.0000 395658
 240     231  0    0   0.0000 396408
 241       1  0    0   0.0000 398024
 242      14  0    0   0.0000 400124
 243     143  0    0   0.0000 402141
 244       2  0    0   0.0000 403623
 245      24  0    0   0.0000 405706
 246     243  0    0   0.0000 406724
 247       2  0    0   0.0000 408206
 248      24  0    0   0.0000 410306
 249     243  0    0   0.0000 411023
 250       1  0    0   0.0000 412622
 251      13  0    0   0.0000 414605
 252     131  0    0   0.0000 415423
 253       2  0    0   0.0000 417038
 254      23  0    0   0.0000 419155
 255     231  0    0   0.0000 420005
 256       1  0    0   0.0000 421654
 257      14  0    0   0.0000 423787
 258     143  0    0   0.0000 424572
 259       1  0    0   0.0000 426187
 260      13  0    0   0.0000 428170
 261     131  0    0   0.0000 430021
 262       1  0    0   0.0000 431553
 263      14  0    0   0.0000 433620
 264     143  0    0   0.0000 434837
 265       1  0    0   0.0000 436469
 266      13  0    0   0.0000 438569
 267     131  0    0   0.0000 439586
 268       2  0    0   0.0000 441269
 269      23  0    0   0.0000 443352
 270     231  0    0   0.0000 444186
 271       2  0    0   0.0000 445801
 272      24  0    0   0.0000 447818
 273     243  0    0   0.0000 448552
 274       2  0    0   0.0000 450184
 275      24  0    0   0.0000 452184
 276     243  0    0   0.0000 452851
 277       1  0    0   0.0000 454484
 278      13  0    0   0.0000 456484
 279     131  0    0   0.0000 457268
 280       1  0    0   0.0000 458800
 281      14  0    0   0.0000 460800
 282     143  0    0   0.0000 461484
 283       2  0    0   0.0000 463116
 284      23  0    0   0.0000 465099
 285     231  0    0   0.0000 466067
 286       2  0    0   0.0000 467782
 287      23  0    0   0.0000 469732
 288     231  0    0   0.0000 470699
 289       2  0    0   0.0000 488191
 290      23  0    0   0.0000 490274
 291     231  0    0   0.0000 490808
 292       1  0    0   0.0000 492407
 293      13  0    0   0.0000 494374
 294     131  0    0   0.0000 494991
 295       1  0    0   0.0000 496640
 296      14  0    0   0.0000 498640
 297     143  0    0   0.0000 499824
 298       2  0    0   0.0000 501573
 299      24  0    0   0.0000 503706
 300     243  0    0   0.0000 504673
 301       1  0    0   0.0000 506322
 302      13  0    0   0.0000 508289
 303     131  0    0   0.0000 509373
 304       1  0    0   0.0000 511072
 305      13  0    0   0.0000 513155
 306     131  0    0   0.0000 515189
 307       2  0    0   0.0000 516754
 308      24  0    0   0.0000 518837
 309     243  0    0   0.0000 519672
 310       2  0    0   0.0000 521354
 311      23  0    0   0.0000 523470
 312     231  0    0   0.0000 524554
 313       1  0    0   0.0000 526253
 314      14  0    0   0.0000 528186
 315     143  0    0   0.0000 529204
 316       1  0    0   0.0000 530969
 317      14  0    0   0.0000 533052
 318     143  0    0   0.0000 533903
 319       2  0    0   0.0000 535602
 320      24  0    0   0.0000 537602
 321     243  0    0   0.0000 538602
 322       2  0    0   0.0000 540051
 323      24  0    0   0.0000 542018
 324     243  0    0   0.0000 542819
 325       2  0    0   0.0000 544451
 326      23  0    0   0.0000 546551
 327     231  0    0   0.0000 547351
 328       1  0    0   0.0000 548884
 329      14  0    0   0.0000 550950
 330     143  0    0   0.0000 551701
 331       2  0    0   0.0000 553217
 332      23  0    0   0.0000 555316
 333     231  0    0   0.0000 556050
 334       1  0    0   0.0000 557866
 335      14  0    0   0.0000 559882
 336     143  0    0   0.0000 560566
 337       1  0    0   0.0000 562199
 338      13  0    0   0.0000 564215
 339     131  0    0   0.0000 564783
 340       2  0    0   0.0000 566615
 341      24  0    0   0.0000 568715
 342     243  0    0   0.0000 569416
 343       1  0    0   0.0000 571064
 344      13  0    0   0.0000 573081
 345     131  0    0   0.0000 574198
 346       2  0    0   0.0000 575847
 347      24  0    0   0.0000 577847
 348     243  0    0   0.0000 579581
 349       2  0    0   0.0000 581147
 350      24  0    0   0.0000 583263
 351     243  0    0   0.0000 584080
 352       1  0    0   0.0000 585896
 353      13  0    0   0.0000 587929
 354     131  0    0   0.0000 589613
 355       2  0    0   0.0000 591245
 356      23  0    0   0.0000 593195
 357     231  0    0   0.0000 594012
 358       1  0    0   0.0000 595728
 359      13  0    0   0.0000 597728
 360     131  0    0   0.0000 598762
 361       1  0    0   0.0000 600561
 362      14  0    0   0.0000 602644
 363     143  0    0   0.0000 603461
 364       2  0    0   0.0000 605094
 365      23  0    0   0.0000 607210
 366     231  0    0   0.0000 608827
 367       2  0    0   0.0000 610643
 368      24  0    0   0.0000 612643
 369     243  0    0   0.0000 613394
 370       1  0    0   0.0000 615192
 371      14  0    0   0.0000 617159
 372     143  0    0   0.0000 617843
 373       2  0    0   0.0000 619475
 374      23  0    0   0.0000 621592
 375     231  0    0   0.0000 622309
 376       1  0    0   0.0000 623891
 377      14  0    0   0.0000 625858
 378     143  0    0   0.0000 626592
 379       1  0    0   0.0000 628191
 380      14  0    0   0.0000 630157
 381     143  0    0   0.0000 630825
 382       1  0    0   0.0000 632507
 383      14  0    0   0.0000 634573
 384     143  0    0   0.0000 635291
 385       2  0    0   0.0000 637023
 386      23  0    0   0.0000 639006
 387     231  0    0   0.0000 639607
 388       1  0    0   0.0000 641256
 389      13  0    0   0.0000 643389
 390     131  0    0   0.0000 644073
 391       2  0    0   0.0000 645672
 392      24  0    0   0.0000 647672
 393     243  0    0   0.0000 648423
 394       2  0    0   0.0000 650038
 395      23  0    0   0.0000 652138
 396     231  0    0   0.0000 652922
 397       2  0    0   0.0000 654538
 398      24  0    0   0.0000 656537
 399     243  0    0   0.0000 657438
 400       2  0    0   0.0000 659037
 401      23  0    0   0.0000 661020
 402     231  0    0   0.0000 662088
 403       2  0    0   0.0000 663753
 404      23  0    0   0.0000 665870
 405     231  0    0   0.0000 666820
 406       1  0    0   0.0000 668419
 407      13  0    0   0.0000 670369
 408     131  0    0   0.0000 671120
 409       1  0    0   0.0000 672835
 410      13  0    0   0.0000 674935
 411     131  0    0   0.0000 675653
 412       2  0    0   0.0000 677402
 413      24  0    0   0.0000 679451
 414     243  0    0   0.0000 680369
 415       2  0    0   0.0000 682001
 416      23  0    0   0.0000 684134
 417     231  0    0   0.0000 684801
 418       2  0    0   0.0000 686434
 419      23  0    0   0.0000 688434
 420     231  0    0   0.0000 689118
 421       2  0    0   0.0000 690767
 422      23  0    0   0.0000 692866
 423     231  0    0   0.0000 693550
 424       1  0    0   0.0000 695133
 425      13  0    0   0.0000 697183
 426     131  0    0   0.0000 697800
 427       1  0    0   0.0000 699432
 428      13  0    0   0.0000 701382
 429     131  0    0   0.0000 702416
 430       2  0    0   0.0000 704082
 431      24  0    0   0.0000 706148
 432     243  0    0   0.0000 707065
 433       1  0    0   0.0000 721689
 434      14  0    0   0.0000 723722
 435     140  0    0   0.0000 727723
 436       2  0    0   0.0000 729305
 437      23  0    0   0.0000 731338
 438     231  0    0   0.0000 732639
 439       2  0    0   0.0000 734238
 440      24  0    0   0.0000 736188
 441     243  0    0   0.0000 737038
 442       1  0    0   0.0000 738721
 443      14  0    0   0.0000 740787
 444     143  0    0   0.0000 741688
 445       2  0    0   0.0000 743187
 446      24  0    0   0.0000 745170
 447     243  0    0   0.0000 745837
 448       1  0    0   0.0000 747403
 449      14  0    0   0.0000 749436
 450     143  0    0   0.0000 750403
 451       2  0    0   0.0000 751936
 452      24  0    0   0.0000 753969
 453     243  0    0   0.0000 754620
 454       1  0    0   0.0000 756285
 455      13  0    0   0.0000 758318
 456     131  0    0   0.0000 759086
 457       2  0    0   0.0000 760751
 458      23  0    0   0.0000 762734
 459     231  0    0   0.0000 764368
 460       2  0    0   0.0000 766067
 461      24  0    0   0.0000 768134
 462     243  0    0   0.0000 769118
 463       1  0    0   0.0000 770650
 464      14  0    0   0.0000 772750
 465     143  0    0   0.0000 773451
 466       1  0    0   0.0000 775083
 467      13  0    0   0.0000 777116
 468     133  0    0   0.0000 778017
 469       2  0    0   0.0000 779666
 470      23  0    0   0.0000 781649
 471     231  0    0   0.0000 782466
 472       2  0    0   0.0000 784098
 473      24  0    0   0.0000 786098
 474     243  0    0   0.0000 786866
 475       1  0    0   0.0000 788581
 476      13  0    0   0.0000 790631
 477     131  0    0   0.0000 791315
 478       2  0    0   0.0000 792847
 479      24  0    0   0.0000 794864
 480     243  0    0   0.0000 795831
 481       2  0    0   0.0000 797564
 482      24  0    0   0.0000 799513
 483     243  0    0   0.0000 800314
 484       2  0    0   0.0000 802013
 485      24  0    0   0.0000 804079
 486     243  0    0   0.0000 804780
 487       2  0    0   0.0000 806496
 488      23  0    0   0.0000 808596
 489     231  0    0   0.0000 809413
 490       2  0    0   0.0000 811045
 491      23  0    0   0.0000 813178
 492     231  0    0   0.0000 813846
 493       2  0    0   0.0000 815545
 494      23  0    0   0.0000 817644
 495     231  0    0   0.0000 818495
 496       2  0    0   0.0000 820261
 497      24  0    0   0.0000 822344
 498     243  0    0   0.0000 823644
 499       1  0    0   0.0000 825344
 500      13  0    0   0.0000 827377
 501     131  0    0   0.0000 828277
 502       1  0    0   0.0000 830026
 503      14  0    0   0.0000 832009
 504     143  0    0   0.0000 832893
 505       1  0    0   0.0000 834609
 506      13  0    0   0.0000 836659
 507     131  0    0   0.0000 837293
 508       2  0    0   0.0000 838992
 509      23  0    0   0.0000 841058
 510     231  0    0   0.0000 841809
 511       2  0    0   0.0000 843458
 512      23  0    0   0.0000 845508
 513     231  0    0   0.0000 846675
 514       2  0    0   0.0000 848391
 515      23  0    0   0.0000 850390
 516     231  0    0   0.0000 851191
 517       1  0    0   0.0000 852840
 518      14  0    0   0.0000 854907
 519     143  0    0   0.0000 855791
 520       1  0    0   0.0000 857423
 521      13  0    0   0.0000 859456
 522     131  0    0   0.0000 860174
 523       1  0    0   0.0000 861689
 524      14  0    0   0.0000 863706
 525     143  0    0   0.0000 864506
 526       1  0    0   0.0000 866155
 527      13  0    0   0.0000 868088
 528     131  0    0   0.0000 868789
 529       1  0    0   0.0000 870321
 530      14  0    0   0.0000 872454
 531     143  0    0   0.0000 873522
 532       2  0    0   0.0000 875138
 533      24  0    0   0.0000 877171
 534     243  0    0   0.0000 878005
 535       1  0    0   0.0000 879670
 536      13  0    0   0.0000 881737
 537     131  0    0   0.0000 883604
 538       2  0    0   0.0000 885203
 539      23  0    0   0.0000 887286
 540     231  0    0   0.0000 888420
 541       1  0    0   0.0000 890152
 542      13  0    0   0.0000 892235
 543     131  0    0   0.0000 893303
 544       2  0    0   0.0000 895085
 545      24  0    0   0.0000 897135
 546     243  0    0   0.0000 897869
 547       2  0    0   0.0000 899668
 548      23  0    0   0.0000 901634
 549     231  0    0   0.0000 902902
 550       1  0    0   0.0000 904584
 551      13  0    0   0.0000 906567
 552     131  0    0   0.0000 907418
 553       2  0    0   0.0000 909167
 554      24  0    0   0.0000 911167
 555     243  0    0   0.0000 912051
 556       1  0    0   0.0000 913600
 557      14  0    0   0.0000 915616
 558     143  0    0   0.0000 916950
 559       2  0    0   0.0000 918716
 560      24  0    0   0.0000 920682
 561     243  0    0   0.0000 922233
 562       1  0    0   0.0000 923782
 563      14  0    0   0.0000 925831
 564     143  0    0   0.0000 926766
 565       1  0    0   0.0000 928364
 566      14  0    0   0.0000 930314
 567     143  0    0   0.0000 931048
 568       2  0    0   0.0000 932697
 569      24  0    0   0.0000 934730
 570     243  0    0   0.0000 935914
 571       2  0    0   0.0000 937580
 572      24  0    0   0.0000 939613
 573     243  0    0   0.0000 940381
 574       1  0    0   0.0000 942046
 575      13  0    0   0.0000 943979
 576     131  0    0   0.0000 945263
