# Supplementary material for: Does the aura surrounding healthy-related imported products fade in China? ERP evidence for the country-of-origin stereotype
Source: PLoS One. 2019 May 23;14(5):e0216866. doi: 10.1371/journal.pone.0216866 (PMC6532883; doi:10.1371/journal.pone.0216866)
Supplement: S1 File — (ZIP) [file pone.0216866.s001.zip › data 1/behavior/22.ev2]

   1       2  0    0   0.0000 38429
   2      23  0    0   0.0000 40429
   3     231  0    0   0.0000 40880
   4       1  0    0   0.0000 42329
   5      13  0    0   0.0000 44378
   6     131  0    0   0.0000 44796
   7       1  0    0   0.0000 46411
   8      13  0    0   0.0000 48494
   9     131  0    0   0.0000 48962
  10       2  0    0   0.0000 50744
  11      24  0    0   0.0000 52711
  12     243  0    0   0.0000 53228
  13       2  0    0   0.0000 54927
  14      24  0    0   0.0000 56910
  15     243  0    0   0.0000 57428
  16       1  0    0   0.0000 59110
  17      13  0    0   0.0000 61110
  18     131  0    0   0.0000 61544
  19       1  0    0   0.0000 63009
  20      13  0    0   0.0000 64959
  21     131  0    0   0.0000 65360
  22       2  0    0   0.0000 67026
  23      23  0    0   0.0000 69042
  24     231  0    0   0.0000 69659
  25       1  0    0   0.0000 71325
  26      13  0    0   0.0000 73258
  27     131  0    0   0.0000 73792
  28       2  0    0   0.0000 75575
  29      23  0    0   0.0000 77508
  30     231  0    0   0.0000 77992
  31       1  0    0   0.0000 79691
  32      13  0    0   0.0000 81657
  33     131  0    0   0.0000 82125
  34       1  0    0   0.0000 83790
  35      13  0    0   0.0000 85840
  36     131  0    0   0.0000 86191
  37       1  0    0   0.0000 87740
  38      14  0    0   0.0000 89823
  39     143  0    0   0.0000 90307
  40       2  0    0   0.0000 92006
  41      23  0    0   0.0000 94089
  42     231  0    0   0.0000 94556
  43       1  0    0   0.0000 96039
  44      13  0    0   0.0000 97988
  45     131  0    0   0.0000 98339
  46       1  0    0   0.0000 100088
  47      14  0    0   0.0000 102021
  48     141  0    0   0.0000 102389
  49       1  0    0   0.0000 104221
  50      14  0    0   0.0000 106321
  51     143  0    0   0.0000 106872
  52       2  0    0   0.0000 108537
  53      24  0    0   0.0000 110537
  54     243  0    0   0.0000 111154
  55       1  0    0   0.0000 112753
  56      14  0    0   0.0000 114803
  57     143  0    0   0.0000 115237
  58       2  0    0   0.0000 116920
  59      23  0    0   0.0000 118986
  60     231  0    0   0.0000 119503
  61       2  0    0   0.0000 121152
  62      23  0    0   0.0000 123202
  63     231  0    0   0.0000 123836
  64       1  0    0   0.0000 125552
  65      13  0    0   0.0000 127585
  66     131  0    0   0.0000 128036
  67       1  0    0   0.0000 129785
  68      13  0    0   0.0000 131884
  69     131  0    0   0.0000 132452
  70       2  0    0   0.0000 134167
  71      24  0    0   0.0000 136151
  72     243  0    0   0.0000 136651
  73       1  0    0   0.0000 138250
  74      14  0    0   0.0000 140183
  75     143  0    0   0.0000 140751
  76       2  0    0   0.0000 142400
  77      23  0    0   0.0000 144400
  78     231  0    0   0.0000 144900
  79       2  0    0   0.0000 146516
  80      24  0    0   0.0000 148599
  81     243  0    0   0.0000 149083
  82       1  0    0   0.0000 150765
  83      14  0    0   0.0000 152865
  84     143  0    0   0.0000 153499
  85       2  0    0   0.0000 155232
  86      24  0    0   0.0000 157165
  87     243  0    0   0.0000 157799
  88       2  0    0   0.0000 159464
  89      23  0    0   0.0000 161414
  90     231  0    0   0.0000 161915
  91       1  0    0   0.0000 163614
  92      14  0    0   0.0000 165547
  93     143  0    0   0.0000 166098
  94       1  0    0   0.0000 167713
  95      13  0    0   0.0000 169830
  96     131  0    0   0.0000 170247
  97       1  0    0   0.0000 171913
  98      13  0    0   0.0000 174013
  99     131  0    0   0.0000 174463
 100       1  0    0   0.0000 176179
 101      13  0    0   0.0000 178212
 102     131  0    0   0.0000 178630
 103       1  0    0   0.0000 180362
 104      13  0    0   0.0000 182478
 105     131  0    0   0.0000 182862
 106       1  0    0   0.0000 184445
 107      13  0    0   0.0000 186411
 108     131  0    0   0.0000 186829
 109       2  0    0   0.0000 188394
 110      24  0    0   0.0000 190394
 111     243  0    0   0.0000 190878
 112       2  0    0   0.0000 192510
 113      23  0    0   0.0000 194510
 114     231  0    0   0.0000 195078
 115       1  0    0   0.0000 196627
 116      14  0    0   0.0000 198560
 117     143  0    0   0.0000 199077
 118       1  0    0   0.0000 200759
 119      14  0    0   0.0000 202792
 120     143  0    0   0.0000 203293
 121       2  0    0   0.0000 204859
 122      23  0    0   0.0000 206875
 123     233  0    0   0.0000 207293
 124       2  0    0   0.0000 208958
 125      24  0    0   0.0000 210958
 126     243  0    0   0.0000 211776
 127       2  0    0   0.0000 213408
 128      24  0    0   0.0000 215508
 129     243  0    0   0.0000 216092
 130       1  0    0   0.0000 217874
 131      14  0    0   0.0000 219974
 132     143  0    0   0.0000 220491
 133       2  0    0   0.0000 222023
 134      23  0    0   0.0000 224090
 135     231  0    0   0.0000 224541
 136       2  0    0   0.0000 226206
 137      24  0    0   0.0000 228223
 138     243  0    0   0.0000 228890
 139       2  0    0   0.0000 230606
 140      23  0    0   0.0000 232722
 141     231  0    0   0.0000 233190
 142       1  0    0   0.0000 234839
 143      13  0    0   0.0000 236838
 144     131  0    0   0.0000 237306
 145       1  0    0   0.0000 251278
 146      13  0    0   0.0000 253244
 147     131  0    0   0.0000 253878
 148       2  0    0   0.0000 255394
 149      23  0    0   0.0000 257427
 150     231  0    0   0.0000 257844
 151       2  0    0   0.0000 259560
 152      24  0    0   0.0000 261493
 153     241  0    0   0.0000 261910
 154       2  0    0   0.0000 263559
 155      23  0    0   0.0000 265509
 156     231  0    0   0.0000 266027
 157       1  0    0   0.0000 267676
 158      13  0    0   0.0000 269725
 159     131  0    0   0.0000 270243
 160       2  0    0   0.0000 271758
 161      24  0    0   0.0000 273708
 162     243  0    0   0.0000 274342
 163       1  0    0   0.0000 276125
 164      14  0    0   0.0000 278058
 165     143  0    0   0.0000 278592
 166       2  0    0   0.0000 280207
 167      24  0    0   0.0000 282324
 168     243  0    0   0.0000 282858
 169       1  0    0   0.0000 284590
 170      13  0    0   0.0000 286640
 171     131  0    0   0.0000 287141
 172       2  0    0   0.0000 288740
 173      24  0    0   0.0000 290839
 174     243  0    0   0.0000 291457
 175       1  0    0   0.0000 293206
 176      13  0    0   0.0000 295306
 177     131  0    0   0.0000 295740
 178       2  0    0   0.0000 297339
 179      23  0    0   0.0000 299338
 180     231  0    0   0.0000 299773
 181       1  0    0   0.0000 301338
 182      14  0    0   0.0000 303305
 183     143  0    0   0.0000 303772
 184       2  0    0   0.0000 305421
 185      24  0    0   0.0000 307454
 186     243  0    0   0.0000 308005
 187       2  0    0   0.0000 309554
 188      23  0    0   0.0000 311537
 189     231  0    0   0.0000 312021
 190       1  0    0   0.0000 313737
 191      13  0    0   0.0000 315803
 192     131  0    0   0.0000 316271
 193       2  0    0   0.0000 317870
 194      24  0    0   0.0000 319969
 195     243  0    0   0.0000 320653
 196       1  0    0   0.0000 322336
 197      14  0    0   0.0000 324402
 198     143  0    0   0.0000 324870
 199       2  0    0   0.0000 326485
 200      23  0    0   0.0000 328602
 201     231  0    0   0.0000 329086
 202       2  0    0   0.0000 330685
 203      23  0    0   0.0000 332784
 204     231  0    0   0.0000 333335
 205       2  0    0   0.0000 334917
 206      23  0    0   0.0000 336851
 207     231  0    0   0.0000 337601
 208       2  0    0   0.0000 339217
 209      23  0    0   0.0000 341150
 210     231  0    0   0.0000 341618
 211       2  0    0   0.0000 343216
 212      23  0    0   0.0000 345183
 213     231  0    0   0.0000 345634
 214       2  0    0   0.0000 347349
 215      24  0    0   0.0000 349432
 216     243  0    0   0.0000 349866
 217       1  0    0   0.0000 351615
 218      14  0    0   0.0000 353615
 219     143  0    0   0.0000 354083
 220       2  0    0   0.0000 355832
 221      24  0    0   0.0000 357881
 222     243  0    0   0.0000 358432
 223       2  0    0   0.0000 360031
 224      23  0    0   0.0000 361964
 225     231  0    0   0.0000 362448
 226       2  0    0   0.0000 363947
 227      24  0    0   0.0000 366064
 228     243  0    0   0.0000 366548
 229       2  0    0   0.0000 368130
 230      24  0    0   0.0000 370113
 231     243  0    0   0.0000 370597
 232       2  0    0   0.0000 372163
 233      24  0    0   0.0000 374179
 234     243  0    0   0.0000 374680
 235       1  0    0   0.0000 376346
 236      14  0    0   0.0000 378312
 237     143  0    0   0.0000 378846
 238       2  0    0   0.0000 380462
 239      23  0    0   0.0000 382545
 240     231  0    0   0.0000 382979
 241       1  0    0   0.0000 384512
 242      14  0    0   0.0000 386628
 243     143  0    0   0.0000 387095
 244       2  0    0   0.0000 388644
 245      23  0    0   0.0000 390777
 246     231  0    0   0.0000 391245
 247       1  0    0   0.0000 392877
 248      14  0    0   0.0000 394977
 249     143  0    0   0.0000 395394
 250       2  0    0   0.0000 397093
 251      24  0    0   0.0000 399176
 252     243  0    0   0.0000 399727
 253       1  0    0   0.0000 401259
 254      14  0    0   0.0000 403359
 255     141  0    0   0.0000 403827
 256       2  0    0   0.0000 405626
 257      24  0    0   0.0000 407609
 258     243  0    0   0.0000 408193
 259       2  0    0   0.0000 409775
 260      23  0    0   0.0000 411758
 261     231  0    0   0.0000 412326
 262       2  0    0   0.0000 413791
 263      24  0    0   0.0000 415741
 264     243  0    0   0.0000 416225
 265       2  0    0   0.0000 417841
 266      23  0    0   0.0000 419841
 267     231  0    0   0.0000 420358
 268       2  0    0   0.0000 422107
 269      24  0    0   0.0000 424073
 270     243  0    0   0.0000 424508
 271       1  0    0   0.0000 426107
 272      13  0    0   0.0000 428156
 273     131  0    0   0.0000 428674
 274       2  0    0   0.0000 430189
 275      24  0    0   0.0000 432289
 276     243  0    0   0.0000 432840
 277       1  0    0   0.0000 434455
 278      14  0    0   0.0000 436389
 279     143  0    0   0.0000 437039
 280       2  0    0   0.0000 438855
 281      23  0    0   0.0000 440788
 282     231  0    0   0.0000 441239
 283       2  0    0   0.0000 442988
 284      24  0    0   0.0000 444954
 285     243  0    0   0.0000 445355
 286       1  0    0   0.0000 447021
 287      14  0    0   0.0000 449137
 288     143  0    0   0.0000 449788
 289       2  0    0   0.0000 462165
 290      24  0    0   0.0000 464098
 291     243  0    0   0.0000 464565
 292       2  0    0   0.0000 466214
 293      24  0    0   0.0000 468331
 294     243  0    0   0.0000 468881
 295       2  0    0   0.0000 470414
 296      23  0    0   0.0000 472413
 297     231  0    0   0.0000 472981
 298       1  0    0   0.0000 474713
 299      13  0    0   0.0000 476730
 300     131  0    0   0.0000 477247
 301       1  0    0   0.0000 478963
 302      14  0    0   0.0000 481029
 303     143  0    0   0.0000 481480
 304       1  0    0   0.0000 483129
 305      13  0    0   0.0000 485129
 306     131  0    0   0.0000 485646
 307       1  0    0   0.0000 487328
 308      14  0    0   0.0000 489378
 309     143  0    0   0.0000 489829
 310       1  0    0   0.0000 491428
 311      13  0    0   0.0000 493461
 312     131  0    0   0.0000 493895
 313       1  0    0   0.0000 495611
 314      14  0    0   0.0000 497660
 315     143  0    0   0.0000 498028
 316       1  0    0   0.0000 499594
 317      13  0    0   0.0000 501577
 318     131  0    0   0.0000 501994
 319       1  0    0   0.0000 503726
 320      13  0    0   0.0000 505843
 321     131  0    0   0.0000 506294
 322       1  0    0   0.0000 508043
 323      14  0    0   0.0000 510126
 324     143  0    0   0.0000 510610
 325       2  0    0   0.0000 512192
 326      24  0    0   0.0000 514308
 327     243  0    0   0.0000 514759
 328       1  0    0   0.0000 516575
 329      14  0    0   0.0000 518641
 330     143  0    0   0.0000 519125
 331       1  0    0   0.0000 520791
 332      14  0    0   0.0000 522891
 333     141  0    0   0.0000 523342
 334       2  0    0   0.0000 525124
 335      23  0    0   0.0000 527207
 336     231  0    0   0.0000 527774
 337       2  0    0   0.0000 529423
 338      23  0    0   0.0000 531473
 339     231  0    0   0.0000 532040
 340       1  0    0   0.0000 533789
 341      14  0    0   0.0000 535789
 342     143  0    0   0.0000 536340
 343       1  0    0   0.0000 538022
 344      13  0    0   0.0000 539955
 345     131  0    0   0.0000 540489
 346       1  0    0   0.0000 542222
 347      14  0    0   0.0000 544288
 348     143  0    0   0.0000 544756
 349       1  0    0   0.0000 546305
 350      13  0    0   0.0000 548288
 351     131  0    0   0.0000 548822
 352       2  0    0   0.0000 550404
 353      23  0    0   0.0000 552471
 354     231  0    0   0.0000 552988
 355       1  0    0   0.0000 554704
 356      13  0    0   0.0000 556687
 357     131  0    0   0.0000 557221
 358       1  0    0   0.0000 558936
 359      14  0    0   0.0000 561053
 360     143  0    0   0.0000 561554
 361       2  0    0   0.0000 563286
 362      24  0    0   0.0000 565269
 363     243  0    0   0.0000 565886
 364       1  0    0   0.0000 567535
 365      14  0    0   0.0000 569552
 366     143  0    0   0.0000 570069
 367       2  0    0   0.0000 571568
 368      24  0    0   0.0000 573585
 369     243  0    0   0.0000 574185
 370       1  0    0   0.0000 575784
 371      13  0    0   0.0000 577801
 372     131  0    0   0.0000 578268
 373       2  0    0   0.0000 579817
 374      23  0    0   0.0000 581884
 375     231  0    0   0.0000 582334
 376       1  0    0   0.0000 583900
 377      14  0    0   0.0000 586016
 378     143  0    0   0.0000 586634
 379       2  0    0   0.0000 588350
 380      24  0    0   0.0000 590399
 381     243  0    0   0.0000 590850
 382       1  0    0   0.0000 592466
 383      13  0    0   0.0000 594415
 384     131  0    0   0.0000 594933
 385       2  0    0   0.0000 596549
 386      24  0    0   0.0000 598532
 387     243  0    0   0.0000 599032
 388       1  0    0   0.0000 600715
 389      14  0    0   0.0000 602781
 390     143  0    0   0.0000 603382
 391       1  0    0   0.0000 605048
 392      13  0    0   0.0000 607064
 393     131  0    0   0.0000 607581
 394       1  0    0   0.0000 609264
 395      14  0    0   0.0000 611280
 396     143  0    0   0.0000 611764
 397       2  0    0   0.0000 613380
 398      24  0    0   0.0000 615480
 399     243  0    0   0.0000 615897
 400       1  0    0   0.0000 617613
 401      13  0    0   0.0000 619746
 402     131  0    0   0.0000 620296
 403       1  0    0   0.0000 621945
 404      14  0    0   0.0000 623912
 405     143  0    0   0.0000 624413
 406       1  0    0   0.0000 626062
 407      13  0    0   0.0000 628195
 408     131  0    0   0.0000 628729
 409       2  0    0   0.0000 630211
 410      23  0    0   0.0000 632211
 411     231  0    0   0.0000 632728
 412       1  0    0   0.0000 634311
 413      14  0    0   0.0000 636327
 414     143  0    0   0.0000 636861
 415       1  0    0   0.0000 638543
 416      14  0    0   0.0000 640543
 417     143  0    0   0.0000 641044
 418       2  0    0   0.0000 642743
 419      23  0    0   0.0000 644859
 420     231  0    0   0.0000 645444
 421       1  0    0   0.0000 647126
 422      13  0    0   0.0000 649176
 423     131  0    0   0.0000 649726
 424       1  0    0   0.0000 651409
 425      13  0    0   0.0000 653358
 426     131  0    0   0.0000 653793
 427       2  0    0   0.0000 655441
 428      23  0    0   0.0000 657408
 429     231  0    0   0.0000 657859
 430       2  0    0   0.0000 659574
 431      24  0    0   0.0000 661574
 432     243  0    0   0.0000 662142
 433       2  0    0   0.0000 673684
 434      23  0    0   0.0000 675783
 435     231  0    0   0.0000 676234
 436       2  0    0   0.0000 677817
 437      24  0    0   0.0000 679933
 438     243  0    0   0.0000 680517
 439       2  0    0   0.0000 682149
 440      24  0    0   0.0000 684232
 441     243  0    0   0.0000 684817
 442       1  0    0   0.0000 686466
 443      13  0    0   0.0000 688432
 444     131  0    0   0.0000 688799
 445       1  0    0   0.0000 690498
 446      14  0    0   0.0000 692615
 447     143  0    0   0.0000 693066
 448       2  0    0   0.0000 694681
 449      23  0    0   0.0000 696631
 450     231  0    0   0.0000 697215
 451       2  0    0   0.0000 698814
 452      23  0    0   0.0000 700847
 453     231  0    0   0.0000 701348
 454       1  0    0   0.0000 702914
 455      13  0    0   0.0000 704913
 456     131  0    0   0.0000 705414
 457       1  0    0   0.0000 707030
 458      14  0    0   0.0000 709129
 459     143  0    0   0.0000 709664
 460       2  0    0   0.0000 711379
 461      23  0    0   0.0000 713329
 462     231  0    0   0.0000 713880
 463       2  0    0   0.0000 715429
 464      24  0    0   0.0000 717395
 465     243  0    0   0.0000 717896
 466       2  0    0   0.0000 719578
 467      24  0    0   0.0000 721545
 468     243  0    0   0.0000 722245
 469       2  0    0   0.0000 723828
 470      24  0    0   0.0000 725961
 471     243  0    0   0.0000 726362
 472       2  0    0   0.0000 727994
 473      23  0    0   0.0000 730010
 474     231  0    0   0.0000 730528
 475       1  0    0   0.0000 732077
 476      13  0    0   0.0000 734193
 477     131  0    0   0.0000 734661
 478       1  0    0   0.0000 736310
 479      13  0    0   0.0000 738309
 480     131  0    0   0.0000 738794
 481       2  0    0   0.0000 740459
 482      24  0    0   0.0000 742492
 483     243  0    0   0.0000 742910
 484       1  0    0   0.0000 744475
 485      13  0    0   0.0000 746458
 486     131  0    0   0.0000 746976
 487       1  0    0   0.0000 748608
 488      14  0    0   0.0000 750691
 489     143  0    0   0.0000 751059
 490       2  0    0   0.0000 752758
 491      24  0    0   0.0000 754724
 492     243  0    0   0.0000 755291
 493       2  0    0   0.0000 757024
 494      24  0    0   0.0000 759040
 495     243  0    0   0.0000 759741
 496       2  0    0   0.0000 761440
 497      23  0    0   0.0000 763540
 498     231  0    0   0.0000 764040
 499       1  0    0   0.0000 765723
 500      13  0    0   0.0000 767772
 501     131  0    0   0.0000 768223
 502       2  0    0   0.0000 769789
 503      23  0    0   0.0000 771772
 504     231  0    0   0.0000 772256
 505       2  0    0   0.0000 773972
 506      23  0    0   0.0000 775921
 507     231  0    0   0.0000 776439
 508       2  0    0   0.0000 778121
 509      23  0    0   0.0000 780104
 510     231  0    0   0.0000 780572
 511       1  0    0   0.0000 782137
 512      14  0    0   0.0000 784120
 513     143  0    0   0.0000 784588
 514       2  0    0   0.0000 786220
 515      24  0    0   0.0000 788153
 516     243  0    0   0.0000 788671
 517       1  0    0   0.0000 790403
 518      14  0    0   0.0000 792536
 519     143  0    0   0.0000 792987
 520       2  0    0   0.0000 794453
 521      23  0    0   0.0000 796436
 522     231  0    0   0.0000 797020
 523       2  0    0   0.0000 798719
 524      23  0    0   0.0000 800702
 525     231  0    0   0.0000 801219
 526       1  0    0   0.0000 802735
 527      14  0    0   0.0000 804735
 528     143  0    0   0.0000 805185
 529       2  0    0   0.0000 806984
 530      23  0    0   0.0000 808984
 531     231  0    0   0.0000 809402
 532       1  0    0   0.0000 811084
 533      13  0    0   0.0000 813100
 534     133  0    0   0.0000 813534
 535       1  0    0   0.0000 815133
 536      13  0    0   0.0000 817233
 537     131  0    0   0.0000 817767
 538       2  0    0   0.0000 819350
 539      23  0    0   0.0000 821466
 540     231  0    0   0.0000 821967
 541       1  0    0   0.0000 823582
 542      14  0    0   0.0000 825632
 543     143  0    0   0.0000 826116
 544       2  0    0   0.0000 827815
 545      24  0    0   0.0000 829932
 546     243  0    0   0.0000 830432
 547       2  0    0   0.0000 832065
 548      24  0    0   0.0000 833998
 549     243  0    0   0.0000 834399
 550       1  0    0   0.0000 836114
 551      14  0    0   0.0000 838247
 552     143  0    0   0.0000 838815
 553       1  0    0   0.0000 840430
 554      13  0    0   0.0000 842413
 555     131  0    0   0.0000 842948
 556       1  0    0   0.0000 844547
 557      13  0    0   0.0000 846546
 558     131  0    0   0.0000 847047
 559       1  0    0   0.0000 848729
 560      14  0    0   0.0000 850779
 561     143  0    0   0.0000 851397
 562       1  0    0   0.0000 852929
 563      14  0    0   0.0000 854895
 564     143  0    0   0.0000 855463
 565       2  0    0   0.0000 857145
 566      24  0    0   0.0000 859078
 567     243  0    0   0.0000 859596
 568       1  0    0   0.0000 861128
 569      14  0    0   0.0000 863111
 570     143  0    0   0.0000 863662
 571       1  0    0   0.0000 865261
 572      14  0    0   0.0000 867211
 573     143  0    0   0.0000 867695
 574       1  0    0   0.0000 869444
 575      13  0    0   0.0000 871410
 576     131  0    0   0.0000 871861
