# Supplementary material for: Does the aura surrounding healthy-related imported products fade in China? ERP evidence for the country-of-origin stereotype
Source: PLoS One. 2019 May 23;14(5):e0216866. doi: 10.1371/journal.pone.0216866 (PMC6532883; doi:10.1371/journal.pone.0216866)
Supplement: S1 File — (ZIP) [file pone.0216866.s001.zip › data 1/behavior/24.ev2]

   1       2  0    0   0.0000 5010
   2      24  0    0   0.0000 6993
   3     243  0    0   0.0000 8994
   4       1  0    0   0.0000 10676
   5      13  0    0   0.0000 12693
   6     131  0    0   0.0000 13827
   7       2  0    0   0.0000 15526
   8      23  0    0   0.0000 17459
   9     231  0    0   0.0000 19060
  10       2  0    0   0.0000 20775
  11      24  0    0   0.0000 22858
  12     243  0    0   0.0000 24026
  13       2  0    0   0.0000 25608
  14      23  0    0   0.0000 27574
  15     231  0    0   0.0000 30025
  16       2  0    0   0.0000 31790
  17      23  0    0   0.0000 33740
  18     231  0    0   0.0000 35674
  19       1  0    0   0.0000 37206
  20      13  0    0   0.0000 39173
  21     131  0    0   0.0000 40557
  22       1  0    0   0.0000 42206
  23      14  0    0   0.0000 44339
  24     143  0    0   0.0000 45690
  25       2  0    0   0.0000 47322
  26      24  0    0   0.0000 49422
  27     243  0    0   0.0000 51056
  28       2  0    0   0.0000 52821
  29      24  0    0   0.0000 54754
  30     243  0    0   0.0000 56455
  31       1  0    0   0.0000 58104
  32      14  0    0   0.0000 60187
  33     143  0    0   0.0000 61055
  34       2  0    0   0.0000 62803
  35      24  0    0   0.0000 64903
  36     243  0    0   0.0000 65787
  37       1  0    0   0.0000 67536
  38      13  0    0   0.0000 69636
  39     131  0    0   0.0000 71736
  40       2  0    0   0.0000 73252
  41      24  0    0   0.0000 75252
  42     243  0    0   0.0000 76869
  43       1  0    0   0.0000 78485
  44      14  0    0   0.0000 80518
  45     143  0    0   0.0000 81235
  46       1  0    0   0.0000 82851
  47      14  0    0   0.0000 84934
  48     143  0    0   0.0000 85601
  49       2  0    0   0.0000 87167
  50      23  0    0   0.0000 89217
  51     231  0    0   0.0000 90734
  52       2  0    0   0.0000 92333
  53      23  0    0   0.0000 94383
  54     233  0    0   0.0000 96967
  55       2  0    0   0.0000 98616
  56      24  0    0   0.0000 100632
  57     243  0    0   0.0000 102166
  58       2  0    0   0.0000 103848
  59      24  0    0   0.0000 105798
  60     243  0    0   0.0000 107515
  61       1  0    0   0.0000 109181
  62      14  0    0   0.0000 111181
  63     143  0    0   0.0000 112115
  64       1  0    0   0.0000 113764
  65      13  0    0   0.0000 115697
  66     131  0    0   0.0000 118964
  67       2  0    0   0.0000 120463
  68      23  0    0   0.0000 122479
  69     231  0    0   0.0000 124213
  70       1  0    0   0.0000 125779
  71      14  0    0   0.0000 127879
  72     143  0    0   0.0000 129230
  73       2  0    0   0.0000 130812
  74      23  0    0   0.0000 132778
  75     231  0    0   0.0000 134829
  76       2  0    0   0.0000 136378
  77      24  0    0   0.0000 138478
  78     243  0    0   0.0000 139495
  79       2  0    0   0.0000 141144
  80      23  0    0   0.0000 143194
  81     231  0    0   0.0000 145277
  82       1  0    0   0.0000 146960
  83      14  0    0   0.0000 148910
  84     143  0    0   0.0000 149910
  85       1  0    0   0.0000 151559
  86      13  0    0   0.0000 153676
  87     131  0    0   0.0000 155326
  88       1  0    0   0.0000 156875
  89      13  0    0   0.0000 158975
  90     131  0    0   0.0000 160526
  91     255  0    0   0.0000 161700
  92     255  0    0   0.0000 161700
  93       2  0    0   0.0000 164617
  94      23  0    0   0.0000 166733
  95     231  0    0   0.0000 167967
  96       1  0    0   0.0000 169549
  97      13  0    0   0.0000 171649
  98     131  0    0   0.0000 173150
  99       1  0    0   0.0000 174782
 100      14  0    0   0.0000 176765
 101     143  0    0   0.0000 178199
 102       1  0    0   0.0000 179998
 103      13  0    0   0.0000 181998
 104     131  0    0   0.0000 183432
 105       1  0    0   0.0000 184931
 106      13  0    0   0.0000 186897
 107     131  0    0   0.0000 188281
 108       1  0    0   0.0000 189963
 109      13  0    0   0.0000 192030
 110     131  0    0   0.0000 192964
 111       2  0    0   0.0000 194613
 112      24  0    0   0.0000 196729
 113     243  0    0   0.0000 197680
 114       2  0    0   0.0000 199246
 115      24  0    0   0.0000 201362
 116     243  0    0   0.0000 202946
 117       2  0    0   0.0000 204562
 118      23  0    0   0.0000 206578
 119     231  0    0   0.0000 207745
 120       2  0    0   0.0000 209278
 121      24  0    0   0.0000 211261
 122     243  0    0   0.0000 212162
 123       1  0    0   0.0000 213694
 124      13  0    0   0.0000 215710
 125     131  0    0   0.0000 216678
 126       2  0    0   0.0000 218243
 127      23  0    0   0.0000 220276
 128     231  0    0   0.0000 221944
 129       1  0    0   0.0000 223526
 130     255  0    0   0.0000 224800
 131     255  0    0   0.0000 224800
 132      14  0    0   0.0000 229998
 133     143  0    0   0.0000 230516
 134       1  0    0   0.0000 276616
 135      13  0    0   0.0000 278615
 136     131  0    0   0.0000 279450
 137       2  0    0   0.0000 281098
 138      23  0    0   0.0000 283165
 139     233  0    0   0.0000 285482
 140       1  0    0   0.0000 287181
 141      13  0    0   0.0000 289281
 142     131  0    0   0.0000 291565
 143       1  0    0   0.0000 293164
 144      14  0    0   0.0000 295247
 145     143  0    0   0.0000 296348
 146       2  0    0   0.0000 298080
 147      24  0    0   0.0000 300029
 148     243  0    0   0.0000 301013
 149       1  0    0   0.0000 302629
 150      14  0    0   0.0000 304579
 151     143  0    0   0.0000 305313
 152       1  0    0   0.0000 306862
 153      14  0    0   0.0000 308895
 154     143  0    0   0.0000 309579
 155       2  0    0   0.0000 311211
 156      24  0    0   0.0000 313345
 157     243  0    0   0.0000 313979
 158       1  0    0   0.0000 315628
 159      14  0    0   0.0000 317577
 160     143  0    0   0.0000 318145
 161       1  0    0   0.0000 319860
 162      14  0    0   0.0000 321877
 163     143  0    0   0.0000 322344
 164       2  0    0   0.0000 323993
 165      23  0    0   0.0000 326010
 166     231  0    0   0.0000 327244
 167       1  0    0   0.0000 328926
 168      14  0    0   0.0000 330876
 169     143  0    0   0.0000 333176
 170       1  0    0   0.0000 334742
 171      13  0    0   0.0000 336808
 172     131  0    0   0.0000 337892
 173       2  0    0   0.0000 339408
 174      23  0    0   0.0000 341391
 175     231  0    0   0.0000 343209
 176       2  0    0   0.0000 344757
 177      23  0    0   0.0000 346724
 178     231  0    0   0.0000 348624
 179       1  0    0   0.0000 350207
 180      13  0    0   0.0000 352323
 181     131  0    0   0.0000 354207
 182       1  0    0   0.0000 356006
 183      13  0    0   0.0000 357956
 184     131  0    0   0.0000 359023
 185       2  0    0   0.0000 360705
 186      24  0    0   0.0000 362655
 187     243  0    0   0.0000 363556
 188       1  0    0   0.0000 365372
 189      13  0    0   0.0000 367355
 190     131  0    0   0.0000 368172
 191       2  0    0   0.0000 369804
 192      24  0    0   0.0000 371871
 193     243  0    0   0.0000 372838
 194       1  0    0   0.0000 374487
 195      13  0    0   0.0000 376537
 196     131  0    0   0.0000 378004
 197       1  0    0   0.0000 379653
 198      14  0    0   0.0000 381586
 199     143  0    0   0.0000 382620
 200       1  0    0   0.0000 384169
 201      14  0    0   0.0000 386252
 202     143  0    0   0.0000 387086
 203       2  0    0   0.0000 388802
 204      24  0    0   0.0000 390852
 205     243  0    0   0.0000 391469
 206       1  0    0   0.0000 393185
 207      14  0    0   0.0000 395151
 208     143  0    0   0.0000 396169
 209       2  0    0   0.0000 397751
 210      23  0    0   0.0000 399817
 211     231  0    0   0.0000 401968
 212       2  0    0   0.0000 403617
 213      24  0    0   0.0000 405600
 214     243  0    0   0.0000 406567
 215       1  0    0   0.0000 408300
 216      14  0    0   0.0000 410283
 217     143  0    0   0.0000 411234
 218       1  0    0   0.0000 412999
 219      14  0    0   0.0000 415032
 220     143  0    0   0.0000 416133
 221       1  0    0   0.0000 417832
 222      13  0    0   0.0000 419865
 223     131  0    0   0.0000 420999
 224       1  0    0   0.0000 422581
 225      14  0    0   0.0000 424614
 226     143  0    0   0.0000 425765
 227       2  0    0   0.0000 427381
 228      24  0    0   0.0000 429397
 229     243  0    0   0.0000 430465
 230       2  0    0   0.0000 432030
 231      24  0    0   0.0000 434080
 232     243  0    0   0.0000 434647
 233       1  0    0   0.0000 436413
 234      13  0    0   0.0000 438463
 235     131  0    0   0.0000 439297
 236       1  0    0   0.0000 440812
 237      14  0    0   0.0000 442846
 238     143  0    0   0.0000 443446
 239       2  0    0   0.0000 445079
 240      23  0    0   0.0000 447062
 241     231  0    0   0.0000 448062
 242       2  0    0   0.0000 449745
 243      23  0    0   0.0000 451844
 244     231  0    0   0.0000 452695
 245       1  0    0   0.0000 454361
 246      14  0    0   0.0000 456377
 247     143  0    0   0.0000 457328
 248       1  0    0   0.0000 459077
 249      13  0    0   0.0000 461143
 250     131  0    0   0.0000 461894
 251       1  0    0   0.0000 463593
 252      13  0    0   0.0000 465659
 253     131  0    0   0.0000 466477
 254       2  0    0   0.0000 467959
 255      23  0    0   0.0000 470009
 256     231  0    0   0.0000 470910
 257       1  0    0   0.0000 472509
 258      14  0    0   0.0000 474608
 259     143  0    0   0.0000 475559
 260       2  0    0   0.0000 477125
 261      24  0    0   0.0000 479158
 262     243  0    0   0.0000 480975
 263       1  0    0   0.0000 482691
 264      13  0    0   0.0000 484824
 265     131  0    0   0.0000 486058
 266       1  0    0   0.0000 487823
 267      13  0    0   0.0000 489757
 268     131  0    0   0.0000 490407
 269       1  0    0   0.0000 491990
 270      14  0    0   0.0000 494023
 271     143  0    0   0.0000 494974
 272       2  0    0   0.0000 496572
 273      24  0    0   0.0000 498572
 274     243  0    0   0.0000 499539
 275       2  0    0   0.0000 501122
 276      24  0    0   0.0000 503222
 277     243  0    0   0.0000 504256
 278       1  0    0   0.0000 515100
 279      13  0    0   0.0000 517083
 280     131  0    0   0.0000 518167
 281       2  0    0   0.0000 519933
 282      23  0    0   0.0000 521882
 283     231  0    0   0.0000 522883
 284       1  0    0   0.0000 524649
 285      14  0    0   0.0000 526632
 286     143  0    0   0.0000 527499
 287       1  0    0   0.0000 528965
 288      13  0    0   0.0000 531065
 289     131  0    0   0.0000 531882
 290       2  0    0   0.0000 533631
 291      23  0    0   0.0000 535564
 292     231  0    0   0.0000 537131
 293       2  0    0   0.0000 538730
 294      23  0    0   0.0000 540847
 295     231  0    0   0.0000 541964
 296       2  0    0   0.0000 543596
 297      24  0    0   0.0000 545546
 298     243  0    0   0.0000 546580
 299       2  0    0   0.0000 548213
 300      24  0    0   0.0000 550179
 301     243  0    0   0.0000 551463
 302       1  0    0   0.0000 552979
 303      14  0    0   0.0000 555028
 304     143  0    0   0.0000 555546
 305       1  0    0   0.0000 557328
 306      13  0    0   0.0000 559361
 307     131  0    0   0.0000 561028
 308       2  0    0   0.0000 562627
 309      24  0    0   0.0000 564694
 310     243  0    0   0.0000 565811
 311       2  0    0   0.0000 567577
 312      24  0    0   0.0000 569610
 313     243  0    0   0.0000 570444
 314       1  0    0   0.0000 572060
 315      13  0    0   0.0000 574076
 316     131  0    0   0.0000 575293
 317       1  0    0   0.0000 576992
 318      13  0    0   0.0000 579025
 319     131  0    0   0.0000 579810
 320       2  0    0   0.0000 581425
 321      23  0    0   0.0000 583542
 322     231  0    0   0.0000 585159
 323       1  0    0   0.0000 586908
 324      14  0    0   0.0000 589024
 325     143  0    0   0.0000 589992
 326       2  0    0   0.0000 591491
 327      24  0    0   0.0000 593540
 328     243  0    0   0.0000 594108
 329       2  0    0   0.0000 595690
 330      23  0    0   0.0000 597707
 331     231  0    0   0.0000 598957
 332       2  0    0   0.0000 600590
 333      23  0    0   0.0000 602639
 334     231  0    0   0.0000 604090
 335       1  0    0   0.0000 605739
 336      13  0    0   0.0000 607705
 337     131  0    0   0.0000 608706
 338       1  0    0   0.0000 610238
 339      14  0    0   0.0000 612171
 340     143  0    0   0.0000 613172
 341       2  0    0   0.0000 614888
 342      23  0    0   0.0000 616871
 343     231  0    0   0.0000 619321
 344       2  0    0   0.0000 620987
 345      24  0    0   0.0000 623103
 346     243  0    0   0.0000 624038
 347       2  0    0   0.0000 625720
 348      23  0    0   0.0000 627820
 349     231  0    0   0.0000 628904
 350       1  0    0   0.0000 630669
 351      14  0    0   0.0000 632769
 352     143  0    0   0.0000 633703
 353       2  0    0   0.0000 635335
 354      24  0    0   0.0000 637285
 355     243  0    0   0.0000 638019
 356       1  0    0   0.0000 639602
 357      13  0    0   0.0000 641651
 358     131  0    0   0.0000 642935
 359       2  0    0   0.0000 644601
 360      23  0    0   0.0000 646651
 361     231  0    0   0.0000 647535
 362       2  0    0   0.0000 649317
 363      23  0    0   0.0000 651250
 364     231  0    0   0.0000 652151
 365       2  0    0   0.0000 653816
 366      24  0    0   0.0000 655950
 367     243  0    0   0.0000 656850
 368       2  0    0   0.0000 658349
 369      24  0    0   0.0000 660432
 370     243  0    0   0.0000 661116
 371       1  0    0   0.0000 662765
 372      14  0    0   0.0000 664832
 373     143  0    0   0.0000 665966
 374       2  0    0   0.0000 667631
 375      23  0    0   0.0000 669681
 376     231  0    0   0.0000 671799
 377       1  0    0   0.0000 673397
 378      13  0    0   0.0000 675497
 379     131  0    0   0.0000 676748
 380       2  0    0   0.0000 678514
 381      23  0    0   0.0000 680530
 382     231  0    0   0.0000 681397
 383       1  0    0   0.0000 683013
 384      14  0    0   0.0000 684996
 385     143  0    0   0.0000 685880
 386       2  0    0   0.0000 687412
 387      24  0    0   0.0000 689529
 388     243  0    0   0.0000 690480
 389       1  0    0   0.0000 692195
 390      14  0    0   0.0000 694262
 391     143  0    0   0.0000 695229
 392       2  0    0   0.0000 696761
 393      24  0    0   0.0000 698794
 394     243  0    0   0.0000 699312
 395       1  0    0   0.0000 700994
 396      13  0    0   0.0000 703061
 397     131  0    0   0.0000 704311
 398       2  0    0   0.0000 706127
 399      24  0    0   0.0000 708093
 400     243  0    0   0.0000 709011
 401       1  0    0   0.0000 710743
 402      13  0    0   0.0000 712843
 403     131  0    0   0.0000 713860
 404       2  0    0   0.0000 715459
 405      23  0    0   0.0000 717542
 406     231  0    0   0.0000 718293
 407       1  0    0   0.0000 719925
 408      14  0    0   0.0000 721992
 409     143  0    0   0.0000 722992
 410       1  0    0   0.0000 724658
 411      14  0    0   0.0000 726758
 412     143  0    0   0.0000 728325
 413       1  0    0   0.0000 730007
 414      13  0    0   0.0000 731940
 415     131  0    0   0.0000 732958
 416       2  0    0   0.0000 734457
 417      24  0    0   0.0000 736490
 418     243  0    0   0.0000 737757
 419       1  0    0   0.0000 739306
 420      14  0    0   0.0000 741273
 421     143  0    0   0.0000 742023
 422       2  0    0   0.0000 753301
 423      23  0    0   0.0000 755334
 424     231  0    0   0.0000 756118
 425       1  0    0   0.0000 757750
 426      14  0    0   0.0000 759767
 427     143  0    0   0.0000 760867
 428       2  0    0   0.0000 762516
 429      23  0    0   0.0000 764549
 430     231  0    0   0.0000 765500
 431       2  0    0   0.0000 767082
 432      24  0    0   0.0000 769182
 433     243  0    0   0.0000 770466
 434       2  0    0   0.0000 772149
 435      24  0    0   0.0000 774148
 436     243  0    0   0.0000 774849
 437       1  0    0   0.0000 776515
 438      14  0    0   0.0000 778498
 439     143  0    0   0.0000 779198
 440       1  0    0   0.0000 780797
 441      14  0    0   0.0000 782764
 442     143  0    0   0.0000 783348
 443       1  0    0   0.0000 785030
 444      14  0    0   0.0000 787047
 445     143  0    0   0.0000 787664
 446       1  0    0   0.0000 789330
 447      13  0    0   0.0000 791263
 448     131  0    0   0.0000 792297
 449       1  0    0   0.0000 793829
 450      13  0    0   0.0000 795946
 451     131  0    0   0.0000 796880
 452       2  0    0   0.0000 798612
 453      23  0    0   0.0000 800628
 454     231  0    0   0.0000 801463
 455       1  0    0   0.0000 803145
 456      13  0    0   0.0000 805095
 457     131  0    0   0.0000 805962
 458       2  0    0   0.0000 807728
 459      23  0    0   0.0000 809861
 460     231  0    0   0.0000 810611
 461       1  0    0   0.0000 812260
 462      14  0    0   0.0000 814210
 463     143  0    0   0.0000 815244
 464       1  0    0   0.0000 816876
 465      14  0    0   0.0000 818926
 466     143  0    0   0.0000 819577
 467       2  0    0   0.0000 821043
 468      24  0    0   0.0000 823026
 469     243  0    0   0.0000 823760
 470       2  0    0   0.0000 825375
 471      23  0    0   0.0000 827359
 472     231  0    0   0.0000 828326
 473       2  0    0   0.0000 829992
 474      24  0    0   0.0000 832041
 475     243  0    0   0.0000 833025
 476       1  0    0   0.0000 834674
 477      13  0    0   0.0000 836741
 478     131  0    0   0.0000 837658
 479       1  0    0   0.0000 839257
 480      13  0    0   0.0000 841374
 481     131  0    0   0.0000 842108
 482       2  0    0   0.0000 843757
 483      23  0    0   0.0000 845756
 484     231  0    0   0.0000 846557
 485       1  0    0   0.0000 848339
 486      14  0    0   0.0000 850422
 487     143  0    0   0.0000 851590
 488       2  0    0   0.0000 853089
 489      23  0    0   0.0000 855089
 490     231  0    0   0.0000 855923
 491       1  0    0   0.0000 857488
 492      14  0    0   0.0000 859521
 493     143  0    0   0.0000 860155
 494       1  0    0   0.0000 861821
 495      13  0    0   0.0000 863937
 496     131  0    0   0.0000 864422
 497       2  0    0   0.0000 866121
 498      23  0    0   0.0000 868254
 499     231  0    0   0.0000 869204
 500       2  0    0   0.0000 870787
 501      23  0    0   0.0000 872786
 502     231  0    0   0.0000 873687
 503       2  0    0   0.0000 875353
 504      23  0    0   0.0000 877403
 505     231  0    0   0.0000 878420
 506       2  0    0   0.0000 880069
 507      23  0    0   0.0000 882169
 508     231  0    0   0.0000 882803
 509       2  0    0   0.0000 884418
 510      23  0    0   0.0000 886451
 511     231  0    0   0.0000 887202
 512       2  0    0   0.0000 888801
 513      24  0    0   0.0000 890751
 514     243  0    0   0.0000 891735
 515       2  0    0   0.0000 893351
 516      23  0    0   0.0000 895317
 517     231  0    0   0.0000 896384
 518       2  0    0   0.0000 897950
 519      23  0    0   0.0000 899883
 520     231  0    0   0.0000 900801
 521       1  0    0   0.0000 902300
 522      13  0    0   0.0000 904233
 523     131  0    0   0.0000 905567
 524       1  0    0   0.0000 907132
 525      13  0    0   0.0000 909215
 526     131  0    0   0.0000 909866
 527       2  0    0   0.0000 911448
 528      23  0    0   0.0000 913532
 529     231  0    0   0.0000 914116
 530       2  0    0   0.0000 915831
 531      24  0    0   0.0000 917864
 532     243  0    0   0.0000 918848
 533       2  0    0   0.0000 920531
 534      24  0    0   0.0000 922597
 535     243  0    0   0.0000 923615
 536       1  0    0   0.0000 925213
 537      13  0    0   0.0000 927330
 538     131  0    0   0.0000 928497
 539       2  0    0   0.0000 930279
 540      23  0    0   0.0000 932246
 541     231  0    0   0.0000 932847
 542       1  0    0   0.0000 934479
 543      14  0    0   0.0000 936479
 544     143  0    0   0.0000 937579
 545       2  0    0   0.0000 939195
 546      24  0    0   0.0000 941128
 547     243  0    0   0.0000 941829
 548       2  0    0   0.0000 943478
 549      24  0    0   0.0000 945594
 550     243  0    0   0.0000 946312
 551       1  0    0   0.0000 947877
 552      13  0    0   0.0000 949994
 553     131  0    0   0.0000 951045
 554       1  0    0   0.0000 952693
 555      14  0    0   0.0000 954760
 556     143  0    0   0.0000 955794
 557       2  0    0   0.0000 957526
 558      24  0    0   0.0000 959593
 559     243  0    0   0.0000 960493
 560       1  0    0   0.0000 962159
 561      14  0    0   0.0000 964242
 562     143  0    0   0.0000 964843
 563       1  0    0   0.0000 966575
 564      13  0    0   0.0000 968592
 565     131  0    0   0.0000 969592
