# Supplementary material for: Does the aura surrounding healthy-related imported products fade in China? ERP evidence for the country-of-origin stereotype
Source: PLoS One. 2019 May 23;14(5):e0216866. doi: 10.1371/journal.pone.0216866 (PMC6532883; doi:10.1371/journal.pone.0216866)
Supplement: S1 File — (ZIP) [file pone.0216866.s001.zip › data 1/behavior/3.ev2]

   1       2  0    0   0.0000 3892
   2      24  0    0   0.0000 5971
   3     243  0    0   0.0000 6634
   4       1  0    0   0.0000 8317
   5      13  0    0   0.0000 10329
   6     131  0    0   0.0000 11243
   7       1  0    0   0.0000 12888
   8      14  0    0   0.0000 14807
   9     143  0    0   0.0000 16041
  10       2  0    0   0.0000 17726
  11      24  0    0   0.0000 19672
  12     243  0    0   0.0000 20519
  13       2  0    0   0.0000 22057
  14      23  0    0   0.0000 24057
  15     231  0    0   0.0000 24824
  16       2  0    0   0.0000 26455
  17      24  0    0   0.0000 28428
  18     243  0    0   0.0000 29142
  19       2  0    0   0.0000 30800
  20      24  0    0   0.0000 32733
  21     243  0    0   0.0000 33420
  22       1  0    0   0.0000 34905
  23      14  0    0   0.0000 36837
  24     143  0    0   0.0000 37658
  25       1  0    0   0.0000 39290
  26      14  0    0   0.0000 41329
  27     143  0    0   0.0000 42083
  28       1  0    0   0.0000 43661
  29      13  0    0   0.0000 45634
  30     131  0    0   0.0000 46334
  31       2  0    0   0.0000 48046
  32      24  0    0   0.0000 50098
  33     243  0    0   0.0000 50839
  34       1  0    0   0.0000 52470
  35      14  0    0   0.0000 54563
  36     143  0    0   0.0000 55290
  37       1  0    0   0.0000 56922
  38      13  0    0   0.0000 58868
  39     131  0    0   0.0000 59501
  40       2  0    0   0.0000 61173
  41      24  0    0   0.0000 63212
  42     243  0    0   0.0000 63793
  43       2  0    0   0.0000 65478
  44      24  0    0   0.0000 67517
  45     243  0    0   0.0000 68177
  46       1  0    0   0.0000 69676
  47      13  0    0   0.0000 71768
  48     131  0    0   0.0000 72509
  49       1  0    0   0.0000 74127
  50      13  0    0   0.0000 76073
  51     131  0    0   0.0000 76854
  52       2  0    0   0.0000 78472
  53      23  0    0   0.0000 80471
  54     231  0    0   0.0000 81305
  55       1  0    0   0.0000 82844
  56      13  0    0   0.0000 84936
  57     131  0    0   0.0000 85609
  58       1  0    0   0.0000 87215
  59      14  0    0   0.0000 89147
  60     143  0    0   0.0000 89635
  61       2  0    0   0.0000 91186
  62      24  0    0   0.0000 93279
  63     243  0    0   0.0000 93938
  64       2  0    0   0.0000 95518
  65      24  0    0   0.0000 97597
  66     243  0    0   0.0000 98217
  67       2  0    0   0.0000 99902
  68      23  0    0   0.0000 101915
  69     231  0    0   0.0000 102602
  70       1  0    0   0.0000 104100
  71      14  0    0   0.0000 106206
  72     143  0    0   0.0000 106734
  73       1  0    0   0.0000 108192
  74      14  0    0   0.0000 110258
  75     143  0    0   0.0000 110864
  76       1  0    0   0.0000 112537
  77      14  0    0   0.0000 114469
  78     143  0    0   0.0000 115183
  79       1  0    0   0.0000 116868
  80      14  0    0   0.0000 118960
  81     143  0    0   0.0000 119527
  82       2  0    0   0.0000 121106
  83      24  0    0   0.0000 123025
  84     243  0    0   0.0000 123593
  85       1  0    0   0.0000 125171
  86      13  0    0   0.0000 127210
  87     131  0    0   0.0000 127737
  88       1  0    0   0.0000 129382
  89      13  0    0   0.0000 131448
  90     131  0    0   0.0000 132001
  91       2  0    0   0.0000 133700
  92      23  0    0   0.0000 135686
  93     231  0    0   0.0000 136280
  94       1  0    0   0.0000 137859
  95      13  0    0   0.0000 139924
  96     131  0    0   0.0000 140784
  97       1  0    0   0.0000 142430
  98      13  0    0   0.0000 144442
  99     131  0    0   0.0000 144983
 100       1  0    0   0.0000 146548
 101      13  0    0   0.0000 148614
 102     131  0    0   0.0000 149022
 103       2  0    0   0.0000 150773
 104      23  0    0   0.0000 152865
 105     231  0    0   0.0000 153446
 106       2  0    0   0.0000 155131
 107      23  0    0   0.0000 157197
 108     231  0    0   0.0000 157710
 109       1  0    0   0.0000 159262
 110      14  0    0   0.0000 161301
 111     143  0    0   0.0000 161975
 112       1  0    0   0.0000 163487
 113      13  0    0   0.0000 165566
 114     131  0    0   0.0000 166293
 115       2  0    0   0.0000 167858
 116      23  0    0   0.0000 169764
 117     233  0    0   0.0000 170238
 118       2  0    0   0.0000 171857
 119      23  0    0   0.0000 173816
 120     231  0    0   0.0000 174409
 121       2  0    0   0.0000 176121
 122      23  0    0   0.0000 178160
 123     231  0    0   0.0000 178634
 124       1  0    0   0.0000 180346
 125      14  0    0   0.0000 182292
 126     143  0    0   0.0000 182886
 127       2  0    0   0.0000 184424
 128      24  0    0   0.0000 186357
 129     243  0    0   0.0000 187177
 130       1  0    0   0.0000 188796
 131      13  0    0   0.0000 190848
 132     131  0    0   0.0000 191375
 133       2  0    0   0.0000 192914
 134      24  0    0   0.0000 194926
 135     243  0    0   0.0000 195773
 136       2  0    0   0.0000 197312
 137      23  0    0   0.0000 199418
 138     231  0    0   0.0000 200065
 139       1  0    0   0.0000 201590
 140      14  0    0   0.0000 203629
 141     143  0    0   0.0000 204302
 142       1  0    0   0.0000 205748
 143      13  0    0   0.0000 207694
 144     131  0    0   0.0000 208461
 145     255  0    0   0.0000 215100
 146     255  0    0   0.0000 215101
 147       2  0    0   0.0000 222090
 148      23  0    0   0.0000 224036
 149     231  0    0   0.0000 224723
 150       2  0    0   0.0000 226328
 151      24  0    0   0.0000 228341
 152     243  0    0   0.0000 228935
 153       1  0    0   0.0000 230620
 154      14  0    0   0.0000 232579
 155     141  0    0   0.0000 233186
 156       1  0    0   0.0000 234671
 157      14  0    0   0.0000 236604
 158     143  0    0   0.0000 237078
 159       2  0    0   0.0000 238763
 160      23  0    0   0.0000 240855
 161     231  0    0   0.0000 241516
 162       2  0    0   0.0000 243148
 163      24  0    0   0.0000 245120
 164     243  0    0   0.0000 245767
 165       1  0    0   0.0000 247506
 166      13  0    0   0.0000 249438
 167     131  0    0   0.0000 250018
 168       1  0    0   0.0000 251704
 169      14  0    0   0.0000 253796
 170     143  0    0   0.0000 254364
 171       2  0    0   0.0000 256102
 172      23  0    0   0.0000 258207
 173     231  0    0   0.0000 258801
 174       1  0    0   0.0000 260473
 175      14  0    0   0.0000 262512
 176     143  0    0   0.0000 263198
 177       2  0    0   0.0000 264845
 178      24  0    0   0.0000 266777
 179     243  0    0   0.0000 267451
 180       2  0    0   0.0000 269083
 181      23  0    0   0.0000 271015
 182     231  0    0   0.0000 271529
 183       1  0    0   0.0000 273147
 184      14  0    0   0.0000 275120
 185     143  0    0   0.0000 275687
 186       1  0    0   0.0000 277332
 187      13  0    0   0.0000 279358
 188     131  0    0   0.0000 279978
 189       2  0    0   0.0000 281570
 190      24  0    0   0.0000 283516
 191     243  0    0   0.0000 284083
 192       1  0    0   0.0000 285808
 193      14  0    0   0.0000 287821
 194     143  0    0   0.0000 288428
 195       2  0    0   0.0000 290100
 196      23  0    0   0.0000 292192
 197     231  0    0   0.0000 292759
 198       2  0    0   0.0000 294311
 199      24  0    0   0.0000 296350
 200     243  0    0   0.0000 297024
 201       1  0    0   0.0000 298576
 202      14  0    0   0.0000 300655
 203     143  0    0   0.0000 301302
 204       2  0    0   0.0000 302854
 205      24  0    0   0.0000 304946
 206     243  0    0   0.0000 305514
 207       2  0    0   0.0000 307292
 208      23  0    0   0.0000 309251
 209     231  0    0   0.0000 309778
 210       1  0    0   0.0000 311463
 211      13  0    0   0.0000 313569
 212     131  0    0   0.0000 314202
 213       2  0    0   0.0000 315901
 214      23  0    0   0.0000 317941
 215     231  0    0   0.0000 318467
 216       2  0    0   0.0000 320140
 217      24  0    0   0.0000 322232
 218     243  0    0   0.0000 322799
 219       1  0    0   0.0000 324511
 220      13  0    0   0.0000 326443
 221     131  0    0   0.0000 327264
 222       1  0    0   0.0000 328909
 223      13  0    0   0.0000 330868
 224     131  0    0   0.0000 331462
 225       2  0    0   0.0000 332960
 226      24  0    0   0.0000 335013
 227     243  0    0   0.0000 335579
 228       2  0    0   0.0000 337252
 229      23  0    0   0.0000 339224
 230     231  0    0   0.0000 339777
 231       2  0    0   0.0000 341477
 232      24  0    0   0.0000 343462
 233     243  0    0   0.0000 343976
 234       2  0    0   0.0000 345608
 235      24  0    0   0.0000 347527
 236     243  0    0   0.0000 348093
 237       1  0    0   0.0000 349793
 238      14  0    0   0.0000 351699
 239     143  0    0   0.0000 352319
 240       1  0    0   0.0000 353924
 241      14  0    0   0.0000 356030
 242     143  0    0   0.0000 356664
 243       2  0    0   0.0000 358162
 244      23  0    0   0.0000 360095
 245     231  0    0   0.0000 360661
 246       1  0    0   0.0000 362094
 247      14  0    0   0.0000 364200
 248     143  0    0   0.0000 364781
 249       2  0    0   0.0000 366425
 250      24  0    0   0.0000 368358
 251     243  0    0   0.0000 368977
 252       2  0    0   0.0000 370570
 253      24  0    0   0.0000 372489
 254     243  0    0   0.0000 373136
 255       2  0    0   0.0000 374768
 256      24  0    0   0.0000 376821
 257     243  0    0   0.0000 377588
 258       2  0    0   0.0000 379246
 259      24  0    0   0.0000 381339
 260     243  0    0   0.0000 382159
 261       1  0    0   0.0000 383631
 262      14  0    0   0.0000 385617
 263     143  0    0   0.0000 386197
 264       1  0    0   0.0000 387722
 265      14  0    0   0.0000 389748
 266     143  0    0   0.0000 390355
 267       1  0    0   0.0000 392001
 268      13  0    0   0.0000 393973
 269     131  0    0   0.0000 394647
 270       1  0    0   0.0000 396212
 271      14  0    0   0.0000 398291
 272     143  0    0   0.0000 398752
 273       1  0    0   0.0000 400463
 274      13  0    0   0.0000 402569
 275     131  0    0   0.0000 403137
 276       1  0    0   0.0000 404835
 277      14  0    0   0.0000 406794
 278     143  0    0   0.0000 407414
 279       2  0    0   0.0000 409020
 280      23  0    0   0.0000 410952
 281     231  0    0   0.0000 411558
 282       1  0    0   0.0000 413271
 283      14  0    0   0.0000 415310
 284     143  0    0   0.0000 416024
 285       1  0    0   0.0000 417616
 286      14  0    0   0.0000 419708
 287     143  0    0   0.0000 420302
 288       1  0    0   0.0000 421920
 289      14  0    0   0.0000 423879
 290     143  0    0   0.0000 424527
 291     255  0    0   0.0000 433000
 292     255  0    0   0.0000 433001
 293       2  0    0   0.0000 437253
 294      23  0    0   0.0000 439332
 295     231  0    0   0.0000 439886
 296       1  0    0   0.0000 441651
 297      13  0    0   0.0000 443717
 298     131  0    0   0.0000 444163
 299       1  0    0   0.0000 445716
 300      13  0    0   0.0000 447702
 301     131  0    0   0.0000 448202
 302       1  0    0   0.0000 449687
 303      14  0    0   0.0000 451660
 304     143  0    0   0.0000 452200
 305       1  0    0   0.0000 453966
 306      13  0    0   0.0000 456031
 307     131  0    0   0.0000 456718
 308       1  0    0   0.0000 458377
 309      13  0    0   0.0000 460376
 310     131  0    0   0.0000 460930
 311       2  0    0   0.0000 462415
 312      23  0    0   0.0000 464467
 313     231  0    0   0.0000 464955
 314       2  0    0   0.0000 466507
 315      23  0    0   0.0000 468559
 316     231  0    0   0.0000 469165
 317       2  0    0   0.0000 470745
 318      24  0    0   0.0000 472717
 319     243  0    0   0.0000 473390
 320       1  0    0   0.0000 475010
 321      13  0    0   0.0000 477035
 322     131  0    0   0.0000 477616
 323       1  0    0   0.0000 479301
 324      13  0    0   0.0000 481273
 325     131  0    0   0.0000 482280
 326       2  0    0   0.0000 484032
 327      23  0    0   0.0000 486111
 328     231  0    0   0.0000 486758
 329       2  0    0   0.0000 488497
 330      23  0    0   0.0000 490549
 331     231  0    0   0.0000 491036
 332       1  0    0   0.0000 492601
 333      13  0    0   0.0000 494681
 334     131  0    0   0.0000 495141
 335       2  0    0   0.0000 496826
 336      24  0    0   0.0000 498745
 337     243  0    0   0.0000 499272
 338       1  0    0   0.0000 500971
 339      13  0    0   0.0000 502930
 340     131  0    0   0.0000 503484
 341       1  0    0   0.0000 505103
 342      14  0    0   0.0000 507155
 343     143  0    0   0.0000 507682
 344       2  0    0   0.0000 509247
 345      23  0    0   0.0000 511273
 346     231  0    0   0.0000 511800
 347       2  0    0   0.0000 513539
 348      24  0    0   0.0000 515578
 349     243  0    0   0.0000 516105
 350       1  0    0   0.0000 517777
 351      13  0    0   0.0000 519749
 352     131  0    0   0.0000 520249
 353       2  0    0   0.0000 521868
 354      24  0    0   0.0000 523907
 355     243  0    0   0.0000 524435
 356       2  0    0   0.0000 525906
 357      23  0    0   0.0000 527972
 358     231  0    0   0.0000 528460
 359       2  0    0   0.0000 529971
 360      23  0    0   0.0000 531930
 361     231  0    0   0.0000 532431
 362       2  0    0   0.0000 534063
 363      23  0    0   0.0000 536075
 364     231  0    0   0.0000 537043
 365       2  0    0   0.0000 538567
 366      24  0    0   0.0000 540500
 367     243  0    0   0.0000 540987
 368       2  0    0   0.0000 542659
 369      24  0    0   0.0000 544578
 370     241  0    0   0.0000 545065
 371       2  0    0   0.0000 546551
 372      24  0    0   0.0000 548510
 373     243  0    0   0.0000 549050
 374       2  0    0   0.0000 550842
 375      24  0    0   0.0000 552894
 376     243  0    0   0.0000 553422
 377       2  0    0   0.0000 554987
 378      23  0    0   0.0000 556986
 379     231  0    0   0.0000 557526
 380       1  0    0   0.0000 559158
 381      14  0    0   0.0000 561264
 382     143  0    0   0.0000 561791
 383       1  0    0   0.0000 563516
 384      14  0    0   0.0000 565515
 385     143  0    0   0.0000 566121
 386       1  0    0   0.0000 567728
 387      13  0    0   0.0000 569793
 388     131  0    0   0.0000 570347
 389       2  0    0   0.0000 571966
 390      23  0    0   0.0000 574071
 391     231  0    0   0.0000 574865
 392       1  0    0   0.0000 576364
 393      13  0    0   0.0000 578376
 394     131  0    0   0.0000 578864
 395       1  0    0   0.0000 580589
 396      14  0    0   0.0000 582681
 397     143  0    0   0.0000 583288
 398       2  0    0   0.0000 585013
 399      23  0    0   0.0000 587119
 400     231  0    0   0.0000 587606
 401       2  0    0   0.0000 589065
 402      23  0    0   0.0000 591157
 403     231  0    0   0.0000 591737
 404       1  0    0   0.0000 593383
 405      13  0    0   0.0000 595435
 406     131  0    0   0.0000 596256
 407       1  0    0   0.0000 597767
 408      13  0    0   0.0000 599847
 409     131  0    0   0.0000 600334
 410       2  0    0   0.0000 601806
 411      24  0    0   0.0000 603831
 412     243  0    0   0.0000 604371
 413       2  0    0   0.0000 605964
 414      24  0    0   0.0000 607910
 415     243  0    0   0.0000 608569
 416       1  0    0   0.0000 610175
 417      14  0    0   0.0000 612228
 418     143  0    0   0.0000 612821
 419       1  0    0   0.0000 614547
 420      14  0    0   0.0000 616572
 421     143  0    0   0.0000 617219
 422       1  0    0   0.0000 618878
 423      13  0    0   0.0000 620837
 424     131  0    0   0.0000 621831
 425       2  0    0   0.0000 623329
 426      24  0    0   0.0000 625342
 427     243  0    0   0.0000 625869
 428       1  0    0   0.0000 627434
 429      13  0    0   0.0000 629473
 430     131  0    0   0.0000 630000
 431       2  0    0   0.0000 631699
 432      23  0    0   0.0000 633658
 433     231  0    0   0.0000 634519
 434       2  0    0   0.0000 636150
 435      23  0    0   0.0000 638216
 436     231  0    0   0.0000 638743
 437     255  0    0   0.0000 662100
 438     255  0    0   0.0000 662101
 439       2  0    0   0.0000 666144
 440      23  0    0   0.0000 668130
 441     231  0    0   0.0000 668697
 442       1  0    0   0.0000 670302
 443      13  0    0   0.0000 672408
 444     131  0    0   0.0000 672934
 445       2  0    0   0.0000 674487
 446      24  0    0   0.0000 676579
 447     243  0    0   0.0000 677106
 448       2  0    0   0.0000 678885
 449      24  0    0   0.0000 680884
 450     243  0    0   0.0000 681478
 451       1  0    0   0.0000 683243
 452      14  0    0   0.0000 685242
 453     143  0    0   0.0000 685783
 454       1  0    0   0.0000 687481
 455      13  0    0   0.0000 689440
 456     131  0    0   0.0000 690047
 457       2  0    0   0.0000 691786
 458      24  0    0   0.0000 693745
 459     243  0    0   0.0000 694339
 460       1  0    0   0.0000 695957
 461      14  0    0   0.0000 697903
 462     143  0    0   0.0000 698430
 463       1  0    0   0.0000 700129
 464      13  0    0   0.0000 702208
 465     131  0    0   0.0000 702775
 466       2  0    0   0.0000 704340
 467      24  0    0   0.0000 706432
 468     243  0    0   0.0000 707039
 469       2  0    0   0.0000 708511
 470      23  0    0   0.0000 710524
 471     231  0    0   0.0000 711278
 472       1  0    0   0.0000 712936
 473      14  0    0   0.0000 714962
 474     143  0    0   0.0000 715556
 475       1  0    0   0.0000 717214
 476      13  0    0   0.0000 719280
 477     131  0    0   0.0000 719847
 478       2  0    0   0.0000 721639
 479      23  0    0   0.0000 723585
 480     231  0    0   0.0000 724165
 481       1  0    0   0.0000 725824
 482      14  0    0   0.0000 727929
 483     143  0    0   0.0000 728510
 484       1  0    0   0.0000 730115
 485      13  0    0   0.0000 732114
 486     131  0    0   0.0000 732694
 487       2  0    0   0.0000 734393
 488      24  0    0   0.0000 736419
 489     243  0    0   0.0000 737039
 490       2  0    0   0.0000 738698
 491      23  0    0   0.0000 740790
 492     231  0    0   0.0000 741437
 493       1  0    0   0.0000 743069
 494      13  0    0   0.0000 745042
 495     131  0    0   0.0000 745675
 496       1  0    0   0.0000 747441
 497      14  0    0   0.0000 749480
 498     143  0    0   0.0000 750087
 499       1  0    0   0.0000 751732
 500      13  0    0   0.0000 753811
 501     131  0    0   0.0000 754312
 502       2  0    0   0.0000 755823
 503      23  0    0   0.0000 757809
 504     231  0    0   0.0000 758470
 505       1  0    0   0.0000 760088
 506      14  0    0   0.0000 762034
 507     143  0    0   0.0000 762574
 508       1  0    0   0.0000 764206
 509      14  0    0   0.0000 766192
 510     143  0    0   0.0000 766839
 511       2  0    0   0.0000 768524
 512      24  0    0   0.0000 770577
 513     243  0    0   0.0000 771117
 514       1  0    0   0.0000 772909
 515      13  0    0   0.0000 774868
 516     131  0    0   0.0000 775355
 517       1  0    0   0.0000 776987
 518      13  0    0   0.0000 778946
 519     133  0    0   0.0000 779407
 520       1  0    0   0.0000 781105
 521      14  0    0   0.0000 783091
 522     143  0    0   0.0000 783632
 523       2  0    0   0.0000 785157
 524      23  0    0   0.0000 787263
 525     231  0    0   0.0000 787777
 526       2  0    0   0.0000 789395
 527      24  0    0   0.0000 791367
 528     243  0    0   0.0000 791907
 529       2  0    0   0.0000 793633
 530      24  0    0   0.0000 795619
 531     243  0    0   0.0000 796159
 532       2  0    0   0.0000 797818
 533      24  0    0   0.0000 799870
 534     243  0    0   0.0000 800477
 535       1  0    0   0.0000 802069
 536      14  0    0   0.0000 804068
 537     143  0    0   0.0000 804609
 538       2  0    0   0.0000 806161
 539      24  0    0   0.0000 808240
 540     243  0    0   0.0000 808940
 541       1  0    0   0.0000 810532
 542      13  0    0   0.0000 812638
 543     131  0    0   0.0000 813205
 544       2  0    0   0.0000 814730
 545      24  0    0   0.0000 816743
 546     243  0    0   0.0000 817309
 547       2  0    0   0.0000 818902
 548      23  0    0   0.0000 820981
 549     231  0    0   0.0000 821614
 550       2  0    0   0.0000 823206
 551      23  0    0   0.0000 825232
 552     231  0    0   0.0000 825746
 553       1  0    0   0.0000 827405
 554      14  0    0   0.0000 829497
 555     143  0    0   0.0000 830064
 556       1  0    0   0.0000 831589
 557      14  0    0   0.0000 833562
 558     143  0    0   0.0000 834581
 559       1  0    0   0.0000 836067
 560      13  0    0   0.0000 838000
 561     131  0    0   0.0000 838594
 562       1  0    0   0.0000 840225
 563      13  0    0   0.0000 842185
 564     131  0    0   0.0000 843125
 565       2  0    0   0.0000 844730
 566      23  0    0   0.0000 846756
 567     231  0    0   0.0000 847830
 568       2  0    0   0.0000 849355
 569      23  0    0   0.0000 851314
 570     231  0    0   0.0000 851881
 571       2  0    0   0.0000 853633
 572      23  0    0   0.0000 855579
 573     231  0    0   0.0000 856359
 574       2  0    0   0.0000 857991
 575      23  0    0   0.0000 859977
 576     231  0    0   0.0000 860570
 577       2  0    0   0.0000 862042
 578      23  0    0   0.0000 864041
 579     231  0    0   0.0000 864622
 580       1  0    0   0.0000 866214
 581      14  0    0   0.0000 868319
 582     143  0    0   0.0000 868873
 583       2  0    0   0.0000 870585
 584      24  0    0   0.0000 872691
 585     243  0    0   0.0000 873297
 586       1  0    0   0.0000 874996
 587      13  0    0   0.0000 876982
 588     131  0    0   0.0000 877803
 589       1  0    0   0.0000 879434
 590      13  0    0   0.0000 881527
 591     131  0    0   0.0000 882160
 592       1  0    0   0.0000 883713
 593      14  0    0   0.0000 885672
 594     143  0    0   0.0000 889038
 595       2  0    0   0.0000 890683
 596      23  0    0   0.0000 892748
 597     231  0    0   0.0000 893542
 598       2  0    0   0.0000 895121
 599      24  0    0   0.0000 897053
 600     243  0    0   0.0000 897687
 601       2  0    0   0.0000 899306
 602      23  0    0   0.0000 901331
 603     231  0    0   0.0000 902005
 604       2  0    0   0.0000 903624
 605      24  0    0   0.0000 905636
 606     243  0    0   0.0000 906243
 607       2  0    0   0.0000 907968
 608      23  0    0   0.0000 910034
 609     231  0    0   0.0000 910788
 610       2  0    0   0.0000 912513
 611      23  0    0   0.0000 914459
 612     231  0    0   0.0000 915332
 613       2  0    0   0.0000 917071
 614      24  0    0   0.0000 919123
 615     243  0    0   0.0000 919945
 616       1  0    0   0.0000 921589
 617      14  0    0   0.0000 923695
 618     143  0    0   0.0000 924435
 619       1  0    0   0.0000 926080
 620      14  0    0   0.0000 928013
 621     143  0    0   0.0000 928606
 622       1  0    0   0.0000 930225
 623      13  0    0   0.0000 932131
 624     131  0    0   0.0000 932845
 625       1  0    0   0.0000 934583
 626      14  0    0   0.0000 936515
 627     143  0    0   0.0000 937203
 628       1  0    0   0.0000 938874
 629      13  0    0   0.0000 940954
 630     131  0    0   0.0000 942066
 631       1  0    0   0.0000 943699
 632      13  0    0   0.0000 945751
 633     131  0    0   0.0000 946545
 634       2  0    0   0.0000 948164
 635      24  0    0   0.0000 950269
 636     243  0    0   0.0000 951396
 637       2  0    0   0.0000 953121
 638      24  0    0   0.0000 955054
 639     243  0    0   0.0000 955674
 640       1  0    0   0.0000 957346
 641      14  0    0   0.0000 959345
 642     143  0    0   0.0000 960139
 643       1  0    0   0.0000 961811
 644      13  0    0   0.0000 963743
 645     131  0    0   0.0000 964337
 646       2  0    0   0.0000 965982
 647      23  0    0   0.0000 968008
 648     231  0    0   0.0000 968615
 649       1  0    0   0.0000 970087
 650      14  0    0   0.0000 972073
 651     143  0    0   0.0000 972773
 652       2  0    0   0.0000 974405
 653      23  0    0   0.0000 976457
 654     231  0    0   0.0000 977091
 655       2  0    0   0.0000 978696
 656      24  0    0   0.0000 980709
 657     243  0    0   0.0000 981329
 658       1  0    0   0.0000 983001
 659      13  0    0   0.0000 985000
 660     131  0    0   0.0000 985874
 661       2  0    0   0.0000 987586
 662      23  0    0   0.0000 989558
 663     231  0    0   0.0000 990179
 664       2  0    0   0.0000 991824
 665      23  0    0   0.0000 993916
 666     231  0    0   0.0000 994416
 667       2  0    0   0.0000 995995
 668      23  0    0   0.0000 997941
 669     231  0    0   0.0000 998521
 670       1  0    0   0.0000 1000167
 671      13  0    0   0.0000 1002259
 672     131  0    0   0.0000 1002813
 673       2  0    0   0.0000 1004405
 674      23  0    0   0.0000 1006364
 675     231  0    0   0.0000 1006891
 676       2  0    0   0.0000 1008536
 677      24  0    0   0.0000 1010575
 678     243  0    0   0.0000 1011142
 679       1  0    0   0.0000 1012748
 680      14  0    0   0.0000 1014694
 681     143  0    0   0.0000 1015434
 682       2  0    0   0.0000 1016919
 683      24  0    0   0.0000 1018998
 684     243  0    0   0.0000 1019859
 685       2  0    0   0.0000 1021544
 686      24  0    0   0.0000 1023530
 687     243  0    0   0.0000 1024083
 688       2  0    0   0.0000 1025809
 689      24  0    0   0.0000 1027754
 690     243  0    0   0.0000 1028321
 691       1  0    0   0.0000 1029807
 692      13  0    0   0.0000 1031753
 693     131  0    0   0.0000 1032294
 694       1  0    0   0.0000 1033925
 695      13  0    0   0.0000 1035857
 696     131  0    0   0.0000 1036451
 697       1  0    0   0.0000 1037936
 698      13  0    0   0.0000 1039949
 699     131  0    0   0.0000 1040529
 700       1  0    0   0.0000 1042214
 701      13  0    0   0.0000 1044267
 702     131  0    0   0.0000 1044874
 703       2  0    0   0.0000 1046453
 704      24  0    0   0.0000 1048558
 705     243  0    0   0.0000 1049219
 706       1  0    0   0.0000 1050811
 707      13  0    0   0.0000 1052850
 708     131  0    0   0.0000 1053509
 709       1  0    0   0.0000 1055195
 710      14  0    0   0.0000 1057141
 711     143  0    0   0.0000 1057788
 712       1  0    0   0.0000 1059447
 713      14  0    0   0.0000 1061486
 714     143  0    0   0.0000 1062293
 715       2  0    0   0.0000 1063938
 716      23  0    0   0.0000 1065951
 717     231  0    0   0.0000 1066598
 718       2  0    0   0.0000 1068229
 719      24  0    0   0.0000 1070162
 720     243  0    0   0.0000 1070729
 721       1  0    0   0.0000 1072388
 722      14  0    0   0.0000 1074360
 723     143  0    0   0.0000 1075247
 724       2  0    0   0.0000 1076879
 725      23  0    0   0.0000 1078931
 726     231  0    0   0.0000 1079431
