# Supplementary material for: Does the aura surrounding healthy-related imported products fade in China? ERP evidence for the country-of-origin stereotype
Source: PLoS One. 2019 May 23;14(5):e0216866. doi: 10.1371/journal.pone.0216866 (PMC6532883; doi:10.1371/journal.pone.0216866)
Supplement: S1 File — (ZIP) [file pone.0216866.s001.zip › data 1/behavior/4.ev2]

   1      14  0    0   0.0000 109
   2     143  0    0   0.0000 2346
   3       1  0    0   0.0000 4120
   4      14  0    0   0.0000 6199
   5     143  0    0   0.0000 7073
   6       1  0    0   0.0000 8758
   7      14  0    0   0.0000 10810
   8     143  0    0   0.0000 11524
   9       1  0    0   0.0000 13009
  10      13  0    0   0.0000 15035
  11     131  0    0   0.0000 15922
  12       1  0    0   0.0000 17607
  13      13  0    0   0.0000 19740
  14     131  0    0   0.0000 20573
  15       1  0    0   0.0000 22272
  16      13  0    0   0.0000 24284
  17     131  0    0   0.0000 25265
  18       1  0    0   0.0000 26883
  19      13  0    0   0.0000 28816
  20     131  0    0   0.0000 29569
  21       2  0    0   0.0000 31148
  22      24  0    0   0.0000 33187
  23     243  0    0   0.0000 34074
  24       2  0    0   0.0000 35759
  25      23  0    0   0.0000 37825
  26     231  0    0   0.0000 38538
  27       2  0    0   0.0000 40170
  28      23  0    0   0.0000 42250
  29     231  0    0   0.0000 43056
  30       2  0    0   0.0000 44742
  31      24  0    0   0.0000 46661
  32     243  0    0   0.0000 47521
  33       2  0    0   0.0000 49126
  34      24  0    0   0.0000 51192
  35     241  0    0   0.0000 52732
  36       2  0    0   0.0000 54297
  37      23  0    0   0.0000 56283
  38     231  0    0   0.0000 57090
  39       1  0    0   0.0000 58709
  40      14  0    0   0.0000 60708
  41     143  0    0   0.0000 61555
  42       2  0    0   0.0000 63080
  43      24  0    0   0.0000 64999
  44     243  0    0   0.0000 65793
  45       2  0    0   0.0000 67252
  46      24  0    0   0.0000 69317
  47     243  0    0   0.0000 70111
  48       2  0    0   0.0000 71743
  49      24  0    0   0.0000 73755
  50     243  0    0   0.0000 74416
  51       1  0    0   0.0000 76128
  52      14  0    0   0.0000 78087
  53     143  0    0   0.0000 78774
  54       1  0    0   0.0000 80259
  55      13  0    0   0.0000 82271
  56     131  0    0   0.0000 83118
  57       1  0    0   0.0000 84790
  58      13  0    0   0.0000 86709
  59     131  0    0   0.0000 87463
  60       1  0    0   0.0000 89068
  61      14  0    0   0.0000 91134
  62     143  0    0   0.0000 91888
  63       1  0    0   0.0000 93640
  64      13  0    0   0.0000 95679
  65     131  0    0   0.0000 96552
  66       2  0    0   0.0000 98158
  67      24  0    0   0.0000 100130
  68     243  0    0   0.0000 100990
  69       1  0    0   0.0000 102596
  70      13  0    0   0.0000 104595
  71     131  0    0   0.0000 105362
  72       2  0    0   0.0000 106967
  73      24  0    0   0.0000 108939
  74     243  0    0   0.0000 109986
  75       2  0    0   0.0000 111752
  76      24  0    0   0.0000 113777
  77     243  0    0   0.0000 114571
  78       2  0    0   0.0000 116216
  79      23  0    0   0.0000 118215
  80     231  0    0   0.0000 118929
  81       1  0    0   0.0000 120641
  82      13  0    0   0.0000 122707
  83     131  0    0   0.0000 123767
  84       2  0    0   0.0000 125279
  85      23  0    0   0.0000 127265
  86     231  0    0   0.0000 128125
  87       2  0    0   0.0000 129730
  88      23  0    0   0.0000 131796
  89     231  0    0   0.0000 132523
  90       2  0    0   0.0000 134128
  91      24  0    0   0.0000 136074
  92     243  0    0   0.0000 136921
  93       1  0    0   0.0000 138566
  94      13  0    0   0.0000 140512
  95     131  0    0   0.0000 141305
  96       1  0    0   0.0000 143017
  97      13  0    0   0.0000 144950
  98     131  0    0   0.0000 145597
  99       2  0    0   0.0000 147309
 100      23  0    0   0.0000 149415
 101     231  0    0   0.0000 150195
 102       1  0    0   0.0000 151840
 103      14  0    0   0.0000 153853
 104     143  0    0   0.0000 154566
 105       2  0    0   0.0000 156052
 106      24  0    0   0.0000 158091
 107     243  0    0   0.0000 158738
 108       2  0    0   0.0000 160343
 109      24  0    0   0.0000 162382
 110     243  0    0   0.0000 163149
 111       1  0    0   0.0000 164661
 112      13  0    0   0.0000 166713
 113     131  0    0   0.0000 167374
 114       2  0    0   0.0000 169072
 115      23  0    0   0.0000 171085
 116     231  0    0   0.0000 171838
 117       1  0    0   0.0000 173430
 118      13  0    0   0.0000 175336
 119     131  0    0   0.0000 176062
 120       1  0    0   0.0000 177628
 121      13  0    0   0.0000 179588
 122     131  0    0   0.0000 180301
 123       1  0    0   0.0000 181813
 124      13  0    0   0.0000 183746
 125     131  0    0   0.0000 184473
 126       1  0    0   0.0000 186251
 127      13  0    0   0.0000 188224
 128     131  0    0   0.0000 188884
 129       2  0    0   0.0000 190409
 130      24  0    0   0.0000 192475
 131     243  0    0   0.0000 193189
 132       2  0    0   0.0000 194901
 133      23  0    0   0.0000 196806
 134     231  0    0   0.0000 197440
 135       2  0    0   0.0000 199072
 136      24  0    0   0.0000 201138
 137     243  0    0   0.0000 202078
 138       2  0    0   0.0000 203523
 139      24  0    0   0.0000 205589
 140     243  0    0   0.0000 206463
 141       1  0    0   0.0000 208135
 142      14  0    0   0.0000 210120
 143     143  0    0   0.0000 210781
 144     255  0    0   0.0000 219100
 145     255  0    0   0.0000 219101
 146       2  0    0   0.0000 224096
 147      23  0    0   0.0000 226015
 148     231  0    0   0.0000 226649
 149       2  0    0   0.0000 228187
 150      23  0    0   0.0000 230240
 151     231  0    0   0.0000 230820
 152       1  0    0   0.0000 232345
 153      13  0    0   0.0000 234385
 154     131  0    0   0.0000 235018
 155       1  0    0   0.0000 236504
 156      13  0    0   0.0000 238543
 157     131  0    0   0.0000 239070
 158       1  0    0   0.0000 240648
 159      14  0    0   0.0000 242581
 160     143  0    0   0.0000 243294
 161       1  0    0   0.0000 244807
 162      13  0    0   0.0000 246806
 163     131  0    0   0.0000 247519
 164       1  0    0   0.0000 249138
 165      13  0    0   0.0000 251124
 166     131  0    0   0.0000 251704
 167       1  0    0   0.0000 253363
 168      14  0    0   0.0000 255442
 169     143  0    0   0.0000 256249
 170       2  0    0   0.0000 257921
 171      24  0    0   0.0000 259853
 172     243  0    0   0.0000 260727
 173       1  0    0   0.0000 262505
 174      14  0    0   0.0000 264504
 175     143  0    0   0.0000 265071
 176       2  0    0   0.0000 266743
 177      24  0    0   0.0000 268796
 178     243  0    0   0.0000 269403
 179       2  0    0   0.0000 271021
 180      24  0    0   0.0000 273100
 181     243  0    0   0.0000 273747
 182       2  0    0   0.0000 275366
 183      23  0    0   0.0000 277339
 184     231  0    0   0.0000 277879
 185       1  0    0   0.0000 279364
 186      13  0    0   0.0000 281363
 187     131  0    0   0.0000 282037
 188       2  0    0   0.0000 283736
 189      24  0    0   0.0000 285721
 190     243  0    0   0.0000 286422
 191       1  0    0   0.0000 288107
 192      13  0    0   0.0000 290039
 193     131  0    0   0.0000 291193
 194       1  0    0   0.0000 292825
 195      14  0    0   0.0000 294811
 196     143  0    0   0.0000 295444
 197       1  0    0   0.0000 297090
 198      13  0    0   0.0000 299089
 199     131  0    0   0.0000 299882
 200       2  0    0   0.0000 301394
 201      23  0    0   0.0000 303487
 202     231  0    0   0.0000 304307
 203       1  0    0   0.0000 306019
 204      13  0    0   0.0000 307991
 205     131  0    0   0.0000 308625
 206       2  0    0   0.0000 310230
 207      23  0    0   0.0000 312256
 208     231  0    0   0.0000 312876
 209       2  0    0   0.0000 314535
 210      23  0    0   0.0000 316481
 211     231  0    0   0.0000 317141
 212       2  0    0   0.0000 318853
 213      23  0    0   0.0000 320932
 214     231  0    0   0.0000 321459
 215       2  0    0   0.0000 323065
 216      23  0    0   0.0000 325050
 217     231  0    0   0.0000 325577
 218       1  0    0   0.0000 327209
 219      14  0    0   0.0000 329208
 220     143  0    0   0.0000 329815
 221       2  0    0   0.0000 331474
 222      24  0    0   0.0000 333393
 223     243  0    0   0.0000 334174
 224       2  0    0   0.0000 335699
 225      23  0    0   0.0000 337671
 226     231  0    0   0.0000 338345
 227       1  0    0   0.0000 340017
 228      13  0    0   0.0000 341976
 229     131  0    0   0.0000 342716
 230       2  0    0   0.0000 344215
 231      24  0    0   0.0000 346267
 232     243  0    0   0.0000 346875
 233       2  0    0   0.0000 348333
 234      23  0    0   0.0000 350279
 235     231  0    0   0.0000 350939
 236       2  0    0   0.0000 352545
 237      24  0    0   0.0000 354597
 238     243  0    0   0.0000 355204
 239       1  0    0   0.0000 356836
 240      14  0    0   0.0000 358782
 241     143  0    0   0.0000 359362
 242       2  0    0   0.0000 360967
 243      24  0    0   0.0000 362940
 244     243  0    0   0.0000 363534
 245       2  0    0   0.0000 365139
 246      23  0    0   0.0000 367071
 247     231  0    0   0.0000 367838
 248       2  0    0   0.0000 369377
 249      24  0    0   0.0000 371416
 250     243  0    0   0.0000 371996
 251       1  0    0   0.0000 373735
 252      13  0    0   0.0000 375814
 253     131  0    0   0.0000 376674
 254       2  0    0   0.0000 378266
 255      24  0    0   0.0000 380359
 256     243  0    0   0.0000 380859
 257       2  0    0   0.0000 382478
 258      24  0    0   0.0000 384517
 259     243  0    0   0.0000 385404
 260       2  0    0   0.0000 386982
 261      24  0    0   0.0000 389035
 262     243  0    0   0.0000 389708
 263       2  0    0   0.0000 391487
 264      24  0    0   0.0000 393499
 265     243  0    0   0.0000 394106
 266       1  0    0   0.0000 395659
 267      14  0    0   0.0000 397751
 268     143  0    0   0.0000 398398
 269       1  0    0   0.0000 399990
 270      14  0    0   0.0000 401976
 271     143  0    0   0.0000 402610
 272       2  0    0   0.0000 404268
 273      23  0    0   0.0000 406374
 274     231  0    0   0.0000 407074
 275       1  0    0   0.0000 408773
 276      14  0    0   0.0000 410692
 277     143  0    0   0.0000 411644
 278       1  0    0   0.0000 413117
 279      14  0    0   0.0000 415103
 280     143  0    0   0.0000 415803
 281       2  0    0   0.0000 417462
 282      23  0    0   0.0000 419448
 283     231  0    0   0.0000 420042
 284       1  0    0   0.0000 421687
 285      14  0    0   0.0000 423792
 286     143  0    0   0.0000 424346
 287       1  0    0   0.0000 425965
 288      13  0    0   0.0000 428071
 289     131  0    0   0.0000 428743
 290     255  0    0   0.0000 440400
 291     255  0    0   0.0000 440401
 292       2  0    0   0.0000 443257
 293      24  0    0   0.0000 445190
 294     243  0    0   0.0000 445730
 295       1  0    0   0.0000 447309
 296      13  0    0   0.0000 449228
 297     131  0    0   0.0000 450048
 298       1  0    0   0.0000 451667
 299      13  0    0   0.0000 453599
 300     131  0    0   0.0000 454193
 301       1  0    0   0.0000 455692
 302      14  0    0   0.0000 457784
 303     143  0    0   0.0000 458604
 304       2  0    0   0.0000 460063
 305      24  0    0   0.0000 462049
 306     243  0    0   0.0000 462642
 307       1  0    0   0.0000 464368
 308      14  0    0   0.0000 466474
 309     143  0    0   0.0000 467147
 310       1  0    0   0.0000 468633
 311      14  0    0   0.0000 470552
 312     143  0    0   0.0000 471371
 313       2  0    0   0.0000 472964
 314      23  0    0   0.0000 474950
 315     231  0    0   0.0000 475650
 316       1  0    0   0.0000 477255
 317      14  0    0   0.0000 479281
 318     143  0    0   0.0000 479848
 319       1  0    0   0.0000 481627
 320      13  0    0   0.0000 483666
 321     131  0    0   0.0000 484246
 322       2  0    0   0.0000 485918
 323      23  0    0   0.0000 487944
 324     231  0    0   0.0000 488578
 325       2  0    0   0.0000 490209
 326      24  0    0   0.0000 492182
 327     243  0    0   0.0000 492762
 328       2  0    0   0.0000 494368
 329      23  0    0   0.0000 496460
 330     231  0    0   0.0000 497160
 331       1  0    0   0.0000 498739
 332      14  0    0   0.0000 500725
 333     143  0    0   0.0000 501572
 334       2  0    0   0.0000 503230
 335      23  0    0   0.0000 505309
 336     231  0    0   0.0000 506170
 337       1  0    0   0.0000 507868
 338      13  0    0   0.0000 509881
 339     131  0    0   0.0000 510568
 340       1  0    0   0.0000 512160
 341      13  0    0   0.0000 514145
 342     131  0    0   0.0000 514859
 343       1  0    0   0.0000 516544
 344      14  0    0   0.0000 518463
 345     143  0    0   0.0000 519044
 346       2  0    0   0.0000 520582
 347      23  0    0   0.0000 522528
 348     231  0    0   0.0000 523442
 349       2  0    0   0.0000 525114
 350      23  0    0   0.0000 527100
 351     231  0    0   0.0000 527733
 352       1  0    0   0.0000 529259
 353      13  0    0   0.0000 531244
 354     131  0    0   0.0000 532091
 355       2  0    0   0.0000 533883
 356      23  0    0   0.0000 535936
 357     231  0    0   0.0000 536876
 358       2  0    0   0.0000 538441
 359      23  0    0   0.0000 540360
 360     231  0    0   0.0000 540941
 361       1  0    0   0.0000 542533
 362      14  0    0   0.0000 544638
 363     143  0    0   0.0000 545272
 364       2  0    0   0.0000 546984
 365      24  0    0   0.0000 549010
 366     243  0    0   0.0000 549642
 367       2  0    0   0.0000 551262
 368      24  0    0   0.0000 553234
 369     243  0    0   0.0000 553961
 370       2  0    0   0.0000 555660
 371      23  0    0   0.0000 557606
 372     231  0    0   0.0000 558439
 373       1  0    0   0.0000 560205
 374      13  0    0   0.0000 562284
 375     131  0    0   0.0000 563011
 376       1  0    0   0.0000 564763
 377      13  0    0   0.0000 566748
 378     131  0    0   0.0000 567435
 379       1  0    0   0.0000 568987
 380      14  0    0   0.0000 571080
 381     143  0    0   0.0000 571740
 382       1  0    0   0.0000 573319
 383      14  0    0   0.0000 575384
 384     143  0    0   0.0000 575991
 385       2  0    0   0.0000 577783
 386      24  0    0   0.0000 579782
 387     243  0    0   0.0000 580363
 388       2  0    0   0.0000 581928
 389      24  0    0   0.0000 583901
 390     243  0    0   0.0000 584561
 391       2  0    0   0.0000 586220
 392      23  0    0   0.0000 588152
 393     231  0    0   0.0000 588866
 394       2  0    0   0.0000 590418
 395      23  0    0   0.0000 592377
 396     231  0    0   0.0000 593050
 397       1  0    0   0.0000 594736
 398      14  0    0   0.0000 596761
 399     143  0    0   0.0000 597328
 400       2  0    0   0.0000 598907
 401      24  0    0   0.0000 600853
 402     243  0    0   0.0000 601447
 403       2  0    0   0.0000 603052
 404      24  0    0   0.0000 604984
 405     243  0    0   0.0000 605578
 406       1  0    0   0.0000 607197
 407      14  0    0   0.0000 609209
 408     143  0    0   0.0000 610136
 409       1  0    0   0.0000 611728
 410      13  0    0   0.0000 613674
 411     131  0    0   0.0000 614761
 412       2  0    0   0.0000 616339
 413      23  0    0   0.0000 618405
 414     231  0    0   0.0000 619145
 415       1  0    0   0.0000 620697
 416      13  0    0   0.0000 622776
 417     131  0    0   0.0000 623823
 418       1  0    0   0.0000 625295
 419      14  0    0   0.0000 627254
 420     143  0    0   0.0000 628222
 421       2  0    0   0.0000 629880
 422      24  0    0   0.0000 631812
 423     243  0    0   0.0000 632513
 424       2  0    0   0.0000 634198
 425      24  0    0   0.0000 636224
 426     243  0    0   0.0000 636803
 427       2  0    0   0.0000 638343
 428      24  0    0   0.0000 640435
 429     243  0    0   0.0000 641375
 430       1  0    0   0.0000 642861
 431      14  0    0   0.0000 644860
 432     143  0    0   0.0000 645440
 433       1  0    0   0.0000 647099
 434      13  0    0   0.0000 649111
 435     131  0    0   0.0000 649838
 436     255  0    0   0.0000 663700
 437     255  0    0   0.0000 663701
 438       2  0    0   0.0000 668300
 439      23  0    0   0.0000 670393
 440     231  0    0   0.0000 671106
 441       2  0    0   0.0000 672645
 442      23  0    0   0.0000 674644
 443     231  0    0   0.0000 675198
 444       2  0    0   0.0000 676763
 445      24  0    0   0.0000 678735
 446     243  0    0   0.0000 679329
 447       1  0    0   0.0000 680961
 448      14  0    0   0.0000 682920
 449     143  0    0   0.0000 683634
 450       1  0    0   0.0000 685146
 451      13  0    0   0.0000 687065
 452     131  0    0   0.0000 687699
 453       1  0    0   0.0000 689237
 454      14  0    0   0.0000 691157
 455     143  0    0   0.0000 691724
 456       1  0    0   0.0000 693475
 457      13  0    0   0.0000 695488
 458     131  0    0   0.0000 696148
 459       2  0    0   0.0000 697727
 460      24  0    0   0.0000 699833
 461     243  0    0   0.0000 700466
 462       1  0    0   0.0000 702258
 463      14  0    0   0.0000 704351
 464     143  0    0   0.0000 705023
 465       1  0    0   0.0000 706536
 466      14  0    0   0.0000 708535
 467     143  0    0   0.0000 709209
 468       1  0    0   0.0000 710854
 469      14  0    0   0.0000 712893
 470     143  0    0   0.0000 713474
 471       2  0    0   0.0000 714946
 472      23  0    0   0.0000 717052
 473     231  0    0   0.0000 717765
 474       2  0    0   0.0000 719331
 475      23  0    0   0.0000 721423
 476     231  0    0   0.0000 722003
 477       2  0    0   0.0000 723555
 478      23  0    0   0.0000 725634
 479     231  0    0   0.0000 726641
 480       1  0    0   0.0000 728233
 481      14  0    0   0.0000 730259
 482     143  0    0   0.0000 730972
 483       2  0    0   0.0000 732565
 484      24  0    0   0.0000 734590
 485     243  0    0   0.0000 735251
 486       2  0    0   0.0000 736816
 487      23  0    0   0.0000 738788
 488     231  0    0   0.0000 739542
 489       1  0    0   0.0000 741147
 490      13  0    0   0.0000 743080
 491     131  0    0   0.0000 743913
 492       1  0    0   0.0000 745612
 493      14  0    0   0.0000 747598
 494     143  0    0   0.0000 748485
 495       1  0    0   0.0000 750197
 496      13  0    0   0.0000 752276
 497     131  0    0   0.0000 752976
 498       2  0    0   0.0000 754568
 499      23  0    0   0.0000 756634
 500     231  0    0   0.0000 757467
 501       1  0    0   0.0000 759193
 502      14  0    0   0.0000 761125
 503     143  0    0   0.0000 761799
 504       1  0    0   0.0000 763444
 505      14  0    0   0.0000 765376
 506     143  0    0   0.0000 765997
 507       2  0    0   0.0000 767535
 508      23  0    0   0.0000 769535
 509     231  0    0   0.0000 770262
 510       1  0    0   0.0000 771893
 511      13  0    0   0.0000 773839
 512     131  0    0   0.0000 774513
 513       2  0    0   0.0000 776265
 514      24  0    0   0.0000 778344
 515     243  0    0   0.0000 779124
 516       1  0    0   0.0000 780809
 517      13  0    0   0.0000 782915
 518     131  0    0   0.0000 783895
 519       2  0    0   0.0000 785501
 520      23  0    0   0.0000 787486
 521     231  0    0   0.0000 788160
 522       1  0    0   0.0000 789805
 523      14  0    0   0.0000 791831
 524     143  0    0   0.0000 792598
 525       2  0    0   0.0000 794203
 526      24  0    0   0.0000 796296
 527     243  0    0   0.0000 796930
 528       2  0    0   0.0000 798428
 529      24  0    0   0.0000 800361
 530     243  0    0   0.0000 801301
 531       2  0    0   0.0000 802959
 532      23  0    0   0.0000 805025
 533     231  0    0   0.0000 805659
 534       1  0    0   0.0000 807304
 535      14  0    0   0.0000 809277
 536     143  0    0   0.0000 809897
 537       1  0    0   0.0000 811449
 538      14  0    0   0.0000 813395
 539     143  0    0   0.0000 813975
 540       1  0    0   0.0000 815607
 541      13  0    0   0.0000 817673
 542     131  0    0   0.0000 818453
 543       1  0    0   0.0000 820005
 544      13  0    0   0.0000 822044
 545     131  0    0   0.0000 822718
 546       2  0    0   0.0000 824403
 547      23  0    0   0.0000 826456
 548     231  0    0   0.0000 827116
 549       2  0    0   0.0000 828841
 550      24  0    0   0.0000 830814
 551     243  0    0   0.0000 831554
 552       1  0    0   0.0000 833093
 553      14  0    0   0.0000 835038
 554     143  0    0   0.0000 835699
 555       1  0    0   0.0000 837184
 556      13  0    0   0.0000 839170
 557     131  0    0   0.0000 840190
 558       2  0    0   0.0000 841795
 559      23  0    0   0.0000 843874
 560     231  0    0   0.0000 844668
 561       2  0    0   0.0000 846140
 562      23  0    0   0.0000 848126
 563     231  0    0   0.0000 848719
 564       2  0    0   0.0000 850245
 565      24  0    0   0.0000 852297
 566     243  0    0   0.0000 853024
 567       1  0    0   0.0000 854603
 568      14  0    0   0.0000 856522
 569     143  0    0   0.0000 857209
 570       1  0    0   0.0000 858881
 571      13  0    0   0.0000 860813
 572     131  0    0   0.0000 861607
 573       1  0    0   0.0000 863132
 574      14  0    0   0.0000 865052
 575     143  0    0   0.0000 865778
 576       1  0    0   0.0000 867277
 577      14  0    0   0.0000 869290
 578     143  0    0   0.0000 870083
 579       2  0    0   0.0000 871689
 580      23  0    0   0.0000 873674
 581     231  0    0   0.0000 874361
 582       2  0    0   0.0000 875927
 583      24  0    0   0.0000 877872
 584     243  0    0   0.0000 878573
 585       1  0    0   0.0000 880205
 586      14  0    0   0.0000 882257
 587     143  0    0   0.0000 882891
 588       2  0    0   0.0000 884629
 589      24  0    0   0.0000 886708
 590     243  0    0   0.0000 887249
 591       2  0    0   0.0000 888868
 592      23  0    0   0.0000 890907
 593     231  0    0   0.0000 891567
 594       2  0    0   0.0000 893239
 595      24  0    0   0.0000 895278
 596     243  0    0   0.0000 896218
 597       1  0    0   0.0000 897890
 598      13  0    0   0.0000 899836
 599     131  0    0   0.0000 900523
 600       1  0    0   0.0000 902195
 601      13  0    0   0.0000 904287
 602     131  0    0   0.0000 904867
 603       1  0    0   0.0000 906499
 604      14  0    0   0.0000 908592
 605     143  0    0   0.0000 909132
 606       2  0    0   0.0000 910644
 607      24  0    0   0.0000 912683
 608     243  0    0   0.0000 913344
 609       2  0    0   0.0000 915029
 610      24  0    0   0.0000 916961
 611     243  0    0   0.0000 917662
 612       2  0    0   0.0000 919267
 613      24  0    0   0.0000 921346
 614     243  0    0   0.0000 921993
 615       1  0    0   0.0000 923732
 616      14  0    0   0.0000 925744
 617     143  0    0   0.0000 926351
 618       1  0    0   0.0000 927957
 619      13  0    0   0.0000 930022
 620     131  0    0   0.0000 930603
 621       2  0    0   0.0000 932301
 622      24  0    0   0.0000 934367
 623     243  0    0   0.0000 935147
 624       1  0    0   0.0000 936793
 625      13  0    0   0.0000 938832
 626     131  0    0   0.0000 939452
 627       1  0    0   0.0000 941244
 628      13  0    0   0.0000 943350
 629     131  0    0   0.0000 943890
 630       2  0    0   0.0000 945509
 631      24  0    0   0.0000 947601
 632     243  0    0   0.0000 948753
 633       2  0    0   0.0000 950320
 634      23  0    0   0.0000 952359
 635     231  0    0   0.0000 953138
 636       2  0    0   0.0000 954744
 637      24  0    0   0.0000 956837
 638     243  0    0   0.0000 957910
 639       2  0    0   0.0000 959489
 640      23  0    0   0.0000 961421
 641     231  0    0   0.0000 962068
 642       2  0    0   0.0000 963767
 643      24  0    0   0.0000 965779
 644     243  0    0   0.0000 966480
 645       1  0    0   0.0000 968072
 646      13  0    0   0.0000 970098
 647     131  0    0   0.0000 970704
 648       1  0    0   0.0000 972336
 649      14  0    0   0.0000 974442
 650     143  0    0   0.0000 975263
 651       1  0    0   0.0000 976908
 652      14  0    0   0.0000 978987
 653     143  0    0   0.0000 979567
 654       2  0    0   0.0000 981292
 655      23  0    0   0.0000 983238
 656     231  0    0   0.0000 983952
 657       2  0    0   0.0000 985744
 658      23  0    0   0.0000 987796
 659     231  0    0   0.0000 988830
 660       2  0    0   0.0000 990462
 661      24  0    0   0.0000 992541
 662     243  0    0   0.0000 993414
 663       1  0    0   0.0000 995166
 664      13  0    0   0.0000 997099
 665     131  0    0   0.0000 997679
 666       1  0    0   0.0000 999338
 667      14  0    0   0.0000 1001350
 668     143  0    0   0.0000 1001944
 669       1  0    0   0.0000 1003629
 670      13  0    0   0.0000 1005681
 671     131  0    0   0.0000 1006355
 672       1  0    0   0.0000 1007881
 673      13  0    0   0.0000 1009813
 674     131  0    0   0.0000 1010620
 675       2  0    0   0.0000 1012305
 676      24  0    0   0.0000 1014371
 677     243  0    0   0.0000 1015045
 678       2  0    0   0.0000 1016677
 679      24  0    0   0.0000 1018716
 680     243  0    0   0.0000 1019416
 681       2  0    0   0.0000 1021168
 682      23  0    0   0.0000 1023234
 683     231  0    0   0.0000 1023867
 684       2  0    0   0.0000 1025446
 685      23  0    0   0.0000 1027498
 686     231  0    0   0.0000 1028119
 687       1  0    0   0.0000 1029684
 688      13  0    0   0.0000 1031643
 689     131  0    0   0.0000 1032224
 690       2  0    0   0.0000 1034029
 691      23  0    0   0.0000 1036081
 692     231  0    0   0.0000 1036608
 693       2  0    0   0.0000 1038134
 694      24  0    0   0.0000 1040066
 695     243  0    0   0.0000 1040660
 696       2  0    0   0.0000 1042305
 697      24  0    0   0.0000 1044397
 698     243  0    0   0.0000 1045044
 699       2  0    0   0.0000 1046690
 700      23  0    0   0.0000 1048755
 701     231  0    0   0.0000 1049309
 702       1  0    0   0.0000 1050981
 703      13  0    0   0.0000 1053087
 704     131  0    0   0.0000 1053760
 705       1  0    0   0.0000 1055326
 706      14  0    0   0.0000 1057325
 707     143  0    0   0.0000 1058357
 708       1  0    0   0.0000 1060004
 709      14  0    0   0.0000 1061949
 710     143  0    0   0.0000 1062557
 711       2  0    0   0.0000 1064295
 712      23  0    0   0.0000 1066334
 713     231  0    0   0.0000 1067021
 714       1  0    0   0.0000 1068640
 715      14  0    0   0.0000 1070639
 716     143  0    0   0.0000 1071259
 717       2  0    0   0.0000 1072891
 718      24  0    0   0.0000 1074877
 719     243  0    0   0.0000 1075391
 720       1  0    0   0.0000 1077116
 721      13  0    0   0.0000 1079182
 722     131  0    0   0.0000 1080069
 723       1  0    0   0.0000 1081634
 724      14  0    0   0.0000 1083660
 725     143  0    0   0.0000 1084307
