# Supplementary material for: Does the aura surrounding healthy-related imported products fade in China? ERP evidence for the country-of-origin stereotype
Source: PLoS One. 2019 May 23;14(5):e0216866. doi: 10.1371/journal.pone.0216866 (PMC6532883; doi:10.1371/journal.pone.0216866)
Supplement: S1 File — (ZIP) [file pone.0216866.s001.zip › data 1/behavior/6.ev2]

   1       2  0    0   0.0000 4563
   2      23  0    0   0.0000 6696
   3     231  0    0   0.0000 9064
   4       2  0    0   0.0000 10729
   5      24  0    0   0.0000 12679
   6     243  0    0   0.0000 13530
   7       2  0    0   0.0000 15129
   8      24  0    0   0.0000 17228
   9     243  0    0   0.0000 18896
  10       2  0    0   0.0000 20528
  11      23  0    0   0.0000 22611
  12     231  0    0   0.0000 23279
  13       1  0    0   0.0000 24844
  14      14  0    0   0.0000 26844
  15     143  0    0   0.0000 28311
  16       2  0    0   0.0000 30110
  17      23  0    0   0.0000 32227
  18     231  0    0   0.0000 34927
  19       2  0    0   0.0000 36409
  20      24  0    0   0.0000 38343
  21     243  0    0   0.0000 39477
  22       2  0    0   0.0000 41059
  23      24  0    0   0.0000 43175
  24     243  0    0   0.0000 44376
  25       1  0    0   0.0000 46075
  26      13  0    0   0.0000 48008
  27     131  0    0   0.0000 50142
  28       1  0    0   0.0000 51724
  29      13  0    0   0.0000 53774
  30     131  0    0   0.0000 54725
  31       2  0    0   0.0000 56324
  32      24  0    0   0.0000 58290
  33     243  0    0   0.0000 59374
  34       2  0    0   0.0000 61073
  35      23  0    0   0.0000 63173
  36     231  0    0   0.0000 64107
  37       1  0    0   0.0000 65773
  38      13  0    0   0.0000 67872
  39     131  0    0   0.0000 68423
  40       2  0    0   0.0000 69905
  41      24  0    0   0.0000 71839
  42     243  0    0   0.0000 72756
  43       1  0    0   0.0000 74372
  44      13  0    0   0.0000 76355
  45     131  0    0   0.0000 78255
  46       2  0    0   0.0000 79954
  47      24  0    0   0.0000 81971
  48     243  0    0   0.0000 82821
  49       2  0    0   0.0000 84354
  50      23  0    0   0.0000 86437
  51     231  0    0   0.0000 87087
  52       1  0    0   0.0000 88770
  53      13  0    0   0.0000 90820
  54     131  0    0   0.0000 91520
  55       2  0    0   0.0000 93086
  56      23  0    0   0.0000 95019
  57     231  0    0   0.0000 95587
  58       2  0    0   0.0000 97302
  59      23  0    0   0.0000 99352
  60     231  0    0   0.0000 100136
  61       2  0    0   0.0000 101885
  62      24  0    0   0.0000 103985
  63     243  0    0   0.0000 104652
  64       2  0    0   0.0000 106318
  65      23  0    0   0.0000 108267
  66     231  0    0   0.0000 108868
  67       1  0    0   0.0000 110500
  68      14  0    0   0.0000 112500
  69     143  0    0   0.0000 113834
  70       1  0    0   0.0000 115583
  71      13  0    0   0.0000 117533
  72     131  0    0   0.0000 118400
  73       1  0    0   0.0000 120066
  74      14  0    0   0.0000 122049
  75     143  0    0   0.0000 123933
  76       2  0    0   0.0000 125615
  77      24  0    0   0.0000 127632
  78     243  0    0   0.0000 129516
  79       1  0    0   0.0000 131081
  80      13  0    0   0.0000 133181
  81     131  0    0   0.0000 133849
  82       1  0    0   0.0000 135647
  83      14  0    0   0.0000 137664
  84     143  0    0   0.0000 139781
  85       2  0    0   0.0000 141347
  86      24  0    0   0.0000 143280
  87     243  0    0   0.0000 143914
  88       1  0    0   0.0000 145563
  89      13  0    0   0.0000 147596
  90     131  0    0   0.0000 149730
  91       2  0    0   0.0000 151346
  92      23  0    0   0.0000 153279
  93     231  0    0   0.0000 154213
  94       2  0    0   0.0000 155912
  95      23  0    0   0.0000 157928
  96     231  0    0   0.0000 159295
  97       2  0    0   0.0000 160978
  98      23  0    0   0.0000 163044
  99     231  0    0   0.0000 163762
 100       1  0    0   0.0000 165311
 101      13  0    0   0.0000 167310
 102     131  0    0   0.0000 168094
 103       1  0    0   0.0000 169793
 104      13  0    0   0.0000 171776
 105     131  0    0   0.0000 172411
 106       1  0    0   0.0000 174093
 107      14  0    0   0.0000 176093
 108     143  0    0   0.0000 176727
 109       2  0    0   0.0000 178259
 110      24  0    0   0.0000 180225
 111     243  0    0   0.0000 181109
 112       2  0    0   0.0000 182742
 113      24  0    0   0.0000 184725
 114     243  0    0   0.0000 185659
 115       1  0    0   0.0000 187325
 116      14  0    0   0.0000 189424
 117     143  0    0   0.0000 190158
 118       2  0    0   0.0000 191874
 119      24  0    0   0.0000 193990
 120     243  0    0   0.0000 194674
 121       2  0    0   0.0000 196307
 122      23  0    0   0.0000 198373
 123     231  0    0   0.0000 199507
 124       1  0    0   0.0000 201206
 125      14  0    0   0.0000 203273
 126     143  0    0   0.0000 204223
 127       1  0    0   0.0000 206006
 128      13  0    0   0.0000 208005
 129     131  0    0   0.0000 210689
 130       1  0    0   0.0000 212405
 131      14  0    0   0.0000 214355
 132     143  0    0   0.0000 215705
 133       1  0    0   0.0000 217454
 134      13  0    0   0.0000 219487
 135     131  0    0   0.0000 220255
 136       2  0    0   0.0000 221854
 137      23  0    0   0.0000 223803
 138     231  0    0   0.0000 224504
 139       2  0    0   0.0000 226336
 140      24  0    0   0.0000 228403
 141     243  0    0   0.0000 229570
 142       2  0    0   0.0000 231236
 143      24  0    0   0.0000 233202
 144     243  0    0   0.0000 233870
 145       2  0    0   0.0000 258482
 146      23  0    0   0.0000 260615
 147     231  0    0   0.0000 261266
 148       1  0    0   0.0000 262965
 149      14  0    0   0.0000 265031
 150     143  0    0   0.0000 265732
 151       2  0    0   0.0000 267464
 152      24  0    0   0.0000 269497
 153     243  0    0   0.0000 270148
 154       1  0    0   0.0000 271831
 155      14  0    0   0.0000 273764
 156     143  0    0   0.0000 274698
 157       2  0    0   0.0000 276463
 158      24  0    0   0.0000 278413
 159     243  0    0   0.0000 279414
 160       1  0    0   0.0000 281079
 161      13  0    0   0.0000 283079
 162     131  0    0   0.0000 284213
 163       2  0    0   0.0000 285846
 164      23  0    0   0.0000 287812
 165     231  0    0   0.0000 288663
 166       2  0    0   0.0000 290395
 167      23  0    0   0.0000 292361
 168     231  0    0   0.0000 293062
 169       1  0    0   0.0000 294594
 170      14  0    0   0.0000 296561
 171     143  0    0   0.0000 297545
 172       1  0    0   0.0000 299044
 173      14  0    0   0.0000 301144
 174     143  0    0   0.0000 303294
 175       2  0    0   0.0000 305027
 176      23  0    0   0.0000 307076
 177     231  0    0   0.0000 307910
 178       2  0    0   0.0000 309643
 179      23  0    0   0.0000 311759
 180     231  0    0   0.0000 312660
 181       2  0    0   0.0000 314392
 182      23  0    0   0.0000 316325
 183     231  0    0   0.0000 317226
 184       1  0    0   0.0000 318842
 185      14  0    0   0.0000 320941
 186     143  0    0   0.0000 321659
 187       2  0    0   0.0000 323258
 188      24  0    0   0.0000 325241
 189     243  0    0   0.0000 326408
 190       1  0    0   0.0000 328040
 191      14  0    0   0.0000 330140
 192     143  0    0   0.0000 330958
 193       2  0    0   0.0000 332690
 194      23  0    0   0.0000 334640
 195     231  0    0   0.0000 335974
 196       2  0    0   0.0000 337523
 197      23  0    0   0.0000 339522
 198     231  0    0   0.0000 341406
 199       2  0    0   0.0000 343139
 200      24  0    0   0.0000 345172
 201     243  0    0   0.0000 346072
 202       1  0    0   0.0000 347838
 203      14  0    0   0.0000 349938
 204     143  0    0   0.0000 351655
 205       2  0    0   0.0000 353254
 206      23  0    0   0.0000 355287
 207     231  0    0   0.0000 355971
 208       1  0    0   0.0000 357487
 209      14  0    0   0.0000 359587
 210     143  0    0   0.0000 362787
 211       2  0    0   0.0000 364269
 212      24  0    0   0.0000 366286
 213     243  0    0   0.0000 367336
 214       1  0    0   0.0000 369052
 215      13  0    0   0.0000 371069
 216     131  0    0   0.0000 371703
 217       1  0    0   0.0000 373302
 218      13  0    0   0.0000 375435
 219     131  0    0   0.0000 376285
 220       1  0    0   0.0000 377984
 221      13  0    0   0.0000 380067
 222     131  0    0   0.0000 380618
 223       2  0    0   0.0000 382334
 224      24  0    0   0.0000 384334
 225     243  0    0   0.0000 385618
 226       1  0    0   0.0000 387400
 227      13  0    0   0.0000 389483
 228     131  0    0   0.0000 390067
 229       1  0    0   0.0000 391783
 230      13  0    0   0.0000 393882
 231     131  0    0   0.0000 394600
 232       1  0    0   0.0000 396232
 233      14  0    0   0.0000 398215
 234     143  0    0   0.0000 398949
 235       1  0    0   0.0000 400532
 236      14  0    0   0.0000 402465
 237     143  0    0   0.0000 403449
 238       2  0    0   0.0000 405048
 239      24  0    0   0.0000 407014
 240     243  0    0   0.0000 408798
 241       2  0    0   0.0000 410497
 242      23  0    0   0.0000 412430
 243     231  0    0   0.0000 413181
 244       2  0    0   0.0000 414897
 245      24  0    0   0.0000 417030
 246     243  0    0   0.0000 419430
 247       2  0    0   0.0000 421079
 248      24  0    0   0.0000 423012
 249     243  0    0   0.0000 424096
 250       1  0    0   0.0000 425679
 251      14  0    0   0.0000 427695
 252     143  0    0   0.0000 429146
 253       2  0    0   0.0000 430695
 254      24  0    0   0.0000 432661
 255     243  0    0   0.0000 433328
 256       1  0    0   0.0000 435094
 257      13  0    0   0.0000 437211
 258     131  0    0   0.0000 438411
 259       1  0    0   0.0000 440110
 260      14  0    0   0.0000 442110
 261     143  0    0   0.0000 443461
 262       1  0    0   0.0000 445226
 263      13  0    0   0.0000 447209
 264     131  0    0   0.0000 447810
 265       2  0    0   0.0000 449526
 266      24  0    0   0.0000 451509
 267     241  0    0   0.0000 453926
 268       1  0    0   0.0000 455492
 269      14  0    0   0.0000 457458
 270     143  0    0   0.0000 457992
 271       1  0    0   0.0000 459758
 272      13  0    0   0.0000 461758
 273     131  0    0   0.0000 462675
 274       1  0    0   0.0000 464274
 275      14  0    0   0.0000 466207
 276     141  0    0   0.0000 467908
 277       1  0    0   0.0000 469523
 278      14  0    0   0.0000 471590
 279     143  0    0   0.0000 473140
 280       1  0    0   0.0000 474723
 281      14  0    0   0.0000 476656
 282     143  0    0   0.0000 477240
 283       2  0    0   0.0000 478972
 284      24  0    0   0.0000 481022
 285     243  0    0   0.0000 481623
 286       2  0    0   0.0000 483155
 287      23  0    0   0.0000 485088
 288     231  0    0   0.0000 485772
 289       1  0    0   0.0000 497443
 290      14  0    0   0.0000 499409
 291     143  0    0   0.0000 500660
 292       1  0    0   0.0000 502359
 293      14  0    0   0.0000 504392
 294     143  0    0   0.0000 505076
 295       1  0    0   0.0000 506758
 296      13  0    0   0.0000 508875
 297     131  0    0   0.0000 509642
 298       1  0    0   0.0000 511274
 299      13  0    0   0.0000 513324
 300     131  0    0   0.0000 514075
 301       2  0    0   0.0000 515790
 302      24  0    0   0.0000 517890
 303     243  0    0   0.0000 518541
 304       2  0    0   0.0000 520140
 305      24  0    0   0.0000 522140
 306     241  0    0   0.0000 523040
 307       1  0    0   0.0000 524773
 308      14  0    0   0.0000 526723
 309     143  0    0   0.0000 527457
 310       2  0    0   0.0000 529056
 311      23  0    0   0.0000 531122
 312     231  0    0   0.0000 532339
 313       2  0    0   0.0000 533872
 314      23  0    0   0.0000 535971
 315     231  0    0   0.0000 537022
 316       1  0    0   0.0000 538704
 317      14  0    0   0.0000 540754
 318     143  0    0   0.0000 541671
 319       1  0    0   0.0000 543304
 320      14  0    0   0.0000 545320
 321     143  0    0   0.0000 546121
 322       1  0    0   0.0000 547853
 323      13  0    0   0.0000 549870
 324     131  0    0   0.0000 551420
 325       2  0    0   0.0000 553069
 326      23  0    0   0.0000 555169
 327     231  0    0   0.0000 556103
 328       2  0    0   0.0000 557769
 329      24  0    0   0.0000 559885
 330     241  0    0   0.0000 560886
 331       2  0    0   0.0000 562568
 332      23  0    0   0.0000 564568
 333     231  0    0   0.0000 565152
 334       2  0    0   0.0000 566901
 335      23  0    0   0.0000 568951
 336     231  0    0   0.0000 570085
 337       2  0    0   0.0000 571800
 338      24  0    0   0.0000 573917
 339     243  0    0   0.0000 574584
 340       1  0    0   0.0000 576133
 341      14  0    0   0.0000 578183
 342     143  0    0   0.0000 578784
 343       2  0    0   0.0000 580366
 344      24  0    0   0.0000 582416
 345     243  0    0   0.0000 583233
 346       1  0    0   0.0000 584815
 347      14  0    0   0.0000 586899
 348     143  0    0   0.0000 587599
 349       2  0    0   0.0000 589282
 350      23  0    0   0.0000 591315
 351     231  0    0   0.0000 592532
 352       2  0    0   0.0000 594131
 353      23  0    0   0.0000 596214
 354     231  0    0   0.0000 597181
 355       2  0    0   0.0000 598797
 356      24  0    0   0.0000 600897
 357     241  0    0   0.0000 601464
 358       1  0    0   0.0000 603280
 359      14  0    0   0.0000 605296
 360     143  0    0   0.0000 606497
 361       1  0    0   0.0000 608063
 362      14  0    0   0.0000 610012
 363     143  0    0   0.0000 611046
 364       2  0    0   0.0000 612629
 365      23  0    0   0.0000 614595
 366     231  0    0   0.0000 615446
 367       2  0    0   0.0000 617128
 368      23  0    0   0.0000 619078
 369     231  0    0   0.0000 619879
 370       1  0    0   0.0000 621578
 371      14  0    0   0.0000 623594
 372     141  0    0   0.0000 624595
 373       1  0    0   0.0000 626260
 374      14  0    0   0.0000 628344
 375     143  0    0   0.0000 628844
 376       1  0    0   0.0000 630427
 377      14  0    0   0.0000 632443
 378     143  0    0   0.0000 633510
 379       2  0    0   0.0000 635276
 380      23  0    0   0.0000 637209
 381     231  0    0   0.0000 638427
 382       2  0    0   0.0000 640242
 383      23  0    0   0.0000 642309
 384     231  0    0   0.0000 643126
 385       2  0    0   0.0000 644708
 386      23  0    0   0.0000 646825
 387     231  0    0   0.0000 647459
 388       1  0    0   0.0000 648991
 389      14  0    0   0.0000 650958
 390     143  0    0   0.0000 651708
 391       1  0    0   0.0000 653257
 392      14  0    0   0.0000 655224
 393     143  0    0   0.0000 655808
 394       1  0    0   0.0000 657373
 395      13  0    0   0.0000 659456
 396     131  0    0   0.0000 659991
 397       1  0    0   0.0000 661656
 398      14  0    0   0.0000 663739
 399     143  0    0   0.0000 664340
 400       2  0    0   0.0000 665872
 401      24  0    0   0.0000 667805
 402     243  0    0   0.0000 668506
 403       2  0    0   0.0000 670239
 404      24  0    0   0.0000 672222
 405     243  0    0   0.0000 672739
 406       1  0    0   0.0000 674505
 407      13  0    0   0.0000 676504
 408     131  0    0   0.0000 677105
 409       1  0    0   0.0000 678771
 410      14  0    0   0.0000 680787
 411     143  0    0   0.0000 681621
 412       2  0    0   0.0000 683320
 413      23  0    0   0.0000 685370
 414     231  0    0   0.0000 685937
 415       1  0    0   0.0000 687420
 416      13  0    0   0.0000 689520
 417     131  0    0   0.0000 690087
 418       2  0    0   0.0000 691836
 419      23  0    0   0.0000 693819
 420     231  0    0   0.0000 694320
 421       1  0    0   0.0000 696019
 422      13  0    0   0.0000 698135
 423     131  0    0   0.0000 698786
 424       1  0    0   0.0000 700302
 425      14  0    0   0.0000 702335
 426     143  0    0   0.0000 703435
 427       1  0    0   0.0000 704968
 428      13  0    0   0.0000 706917
 429     131  0    0   0.0000 707552
 430       2  0    0   0.0000 709067
 431      23  0    0   0.0000 711017
 432     231  0    0   0.0000 711551
 433       1  0    0   0.0000 726776
 434      13  0    0   0.0000 728892
 435     131  0    0   0.0000 732476
 436       1  0    0   0.0000 734275
 437      14  0    0   0.0000 736274
 438     143  0    0   0.0000 736959
 439       1  0    0   0.0000 738574
 440      13  0    0   0.0000 740624
 441     131  0    0   0.0000 741525
 442       2  0    0   0.0000 743340
 443      23  0    0   0.0000 745323
 444     231  0    0   0.0000 745857
 445       2  0    0   0.0000 747473
 446      23  0    0   0.0000 749523
 447     231  0    0   0.0000 750124
 448       1  0    0   0.0000 751673
 449      14  0    0   0.0000 753622
 450     141  0    0   0.0000 754223
 451       2  0    0   0.0000 755905
 452      24  0    0   0.0000 757972
 453     243  0    0   0.0000 758473
 454       2  0    0   0.0000 760155
 455      23  0    0   0.0000 762255
 456     231  0    0   0.0000 762789
 457       1  0    0   0.0000 764488
 458      13  0    0   0.0000 766488
 459     131  0    0   0.0000 767222
 460       1  0    0   0.0000 768871
 461      14  0    0   0.0000 770904
 462     143  0    0   0.0000 772288
 463       1  0    0   0.0000 773903
 464      13  0    0   0.0000 775986
 465     131  0    0   0.0000 776854
 466       1  0    0   0.0000 778586
 467      14  0    0   0.0000 780552
 468     143  0    0   0.0000 781303
 469       2  0    0   0.0000 782969
 470      23  0    0   0.0000 785069
 471     231  0    0   0.0000 785936
 472       1  0    0   0.0000 787668
 473      13  0    0   0.0000 789801
 474     131  0    0   0.0000 790452
 475       1  0    0   0.0000 792068
 476      13  0    0   0.0000 794134
 477     131  0    0   0.0000 794702
 478       2  0    0   0.0000 796334
 479      24  0    0   0.0000 798400
 480     243  0    0   0.0000 799001
 481       1  0    0   0.0000 800600
 482      13  0    0   0.0000 802700
 483     131  0    0   0.0000 803284
 484       1  0    0   0.0000 804900
 485      13  0    0   0.0000 806966
 486     133  0    0   0.0000 808350
 487       2  0    0   0.0000 810082
 488      24  0    0   0.0000 812015
 489     243  0    0   0.0000 814549
 490       2  0    0   0.0000 816215
 491      24  0    0   0.0000 818231
 492     243  0    0   0.0000 818949
 493       2  0    0   0.0000 820531
 494      23  0    0   0.0000 822497
 495     231  0    0   0.0000 823815
 496       2  0    0   0.0000 825514
 497      23  0    0   0.0000 827514
 498     231  0    0   0.0000 828281
 499       2  0    0   0.0000 829980
 500      24  0    0   0.0000 832113
 501     243  0    0   0.0000 833130
 502       1  0    0   0.0000 834779
 503      14  0    0   0.0000 836746
 504     143  0    0   0.0000 838113
 505       2  0    0   0.0000 839812
 506      24  0    0   0.0000 841745
 507     243  0    0   0.0000 842379
 508       2  0    0   0.0000 844128
 509      23  0    0   0.0000 846145
 510     231  0    0   0.0000 846912
 511       2  0    0   0.0000 848494
 512      24  0    0   0.0000 850577
 513     243  0    0   0.0000 851645
 514       1  0    0   0.0000 853394
 515      13  0    0   0.0000 855410
 516     131  0    0   0.0000 856244
 517       1  0    0   0.0000 857760
 518      13  0    0   0.0000 859810
 519     131  0    0   0.0000 860727
 520       2  0    0   0.0000 862243
 521      24  0    0   0.0000 864292
 522     243  0    0   0.0000 865226
 523       2  0    0   0.0000 867009
 524      23  0    0   0.0000 869092
 525     231  0    0   0.0000 869859
 526       2  0    0   0.0000 871658
 527      23  0    0   0.0000 873775
 528     231  0    0   0.0000 874359
 529       2  0    0   0.0000 875974
 530      24  0    0   0.0000 877957
 531     243  0    0   0.0000 878808
 532       1  0    0   0.0000 880507
 533      14  0    0   0.0000 882457
 534     143  0    0   0.0000 883658
 535       1  0    0   0.0000 885390
 536      13  0    0   0.0000 887423
 537     131  0    0   0.0000 888141
 538       2  0    0   0.0000 889939
 539      24  0    0   0.0000 891956
 540     243  0    0   0.0000 892606
 541       1  0    0   0.0000 894239
 542      13  0    0   0.0000 896189
 543     131  0    0   0.0000 898506
 544       1  0    0   0.0000 900171
 545      13  0    0   0.0000 902138
 546     131  0    0   0.0000 902872
 547       1  0    0   0.0000 904538
 548      13  0    0   0.0000 906521
 549     131  0    0   0.0000 907021
 550       2  0    0   0.0000 908737
 551      24  0    0   0.0000 910770
 552     243  0    0   0.0000 911588
 553       2  0    0   0.0000 913153
 554      24  0    0   0.0000 915170
 555     243  0    0   0.0000 915804
 556       1  0    0   0.0000 917553
 557      13  0    0   0.0000 919519
 558     131  0    0   0.0000 920170
 559       1  0    0   0.0000 921869
 560      13  0    0   0.0000 923919
 561     131  0    0   0.0000 924719
 562       1  0    0   0.0000 926268
 563      14  0    0   0.0000 928285
 564     141  0    0   0.0000 929869
 565       1  0    0   0.0000 931501
 566      13  0    0   0.0000 933434
 567     131  0    0   0.0000 934052
 568       1  0    0   0.0000 935767
 569      13  0    0   0.0000 937800
 570     131  0    0   0.0000 938751
 571       1  0    0   0.0000 940367
 572      13  0    0   0.0000 942500
 573     131  0    0   0.0000 943534
 574       2  0    0   0.0000 945266
 575      24  0    0   0.0000 947216
 576     243  0    0   0.0000 947867
