# Supplementary material for: Does the aura surrounding healthy-related imported products fade in China? ERP evidence for the country-of-origin stereotype
Source: PLoS One. 2019 May 23;14(5):e0216866. doi: 10.1371/journal.pone.0216866 (PMC6532883; doi:10.1371/journal.pone.0216866)
Supplement: S1 File — (ZIP) [file pone.0216866.s001.zip › data 1/behavior/7.ev2]

   1       2  0    0   0.0000 7139
   2      24  0    0   0.0000 9218
   3     243  0    0   0.0000 11841
   4       2  0    0   0.0000 13563
   5      24  0    0   0.0000 15522
   6     243  0    0   0.0000 16529
   7       1  0    0   0.0000 18214
   8      14  0    0   0.0000 20173
   9     143  0    0   0.0000 21087
  10       2  0    0   0.0000 22626
  11      24  0    0   0.0000 24598
  12     243  0    0   0.0000 25365
  13       2  0    0   0.0000 27037
  14      23  0    0   0.0000 28970
  15     231  0    0   0.0000 30310
  16       2  0    0   0.0000 31981
  17      24  0    0   0.0000 33914
  18     243  0    0   0.0000 34828
  19       1  0    0   0.0000 36553
  20      13  0    0   0.0000 38525
  21     131  0    0   0.0000 39491
  22       1  0    0   0.0000 40964
  23      13  0    0   0.0000 42910
  24     131  0    0   0.0000 44490
  25       1  0    0   0.0000 46175
  26      13  0    0   0.0000 48201
  27     131  0    0   0.0000 49048
  28       2  0    0   0.0000 50706
  29      24  0    0   0.0000 52666
  30     243  0    0   0.0000 53926
  31       1  0    0   0.0000 55651
  32      13  0    0   0.0000 57677
  33     131  0    0   0.0000 58910
  34       1  0    0   0.0000 60435
  35      13  0    0   0.0000 62448
  36     131  0    0   0.0000 63348
  37       1  0    0   0.0000 64833
  38      13  0    0   0.0000 66859
  39     131  0    0   0.0000 68812
  40       2  0    0   0.0000 70458
  41      24  0    0   0.0000 72470
  42     243  0    0   0.0000 73890
  43       2  0    0   0.0000 75509
  44      24  0    0   0.0000 77614
  45     241  0    0   0.0000 79314
  46       1  0    0   0.0000 80986
  47      14  0    0   0.0000 82985
  48     143  0    0   0.0000 84019
  49       1  0    0   0.0000 85757
  50      13  0    0   0.0000 87690
  51     131  0    0   0.0000 88910
  52       1  0    0   0.0000 90515
  53      14  0    0   0.0000 92594
  54     143  0    0   0.0000 93508
  55       1  0    0   0.0000 95020
  56      13  0    0   0.0000 97006
  57     131  0    0   0.0000 98386
  58       1  0    0   0.0000 100018
  59      14  0    0   0.0000 102083
  60     141  0    0   0.0000 103077
  61       1  0    0   0.0000 104709
  62      14  0    0   0.0000 106735
  63     143  0    0   0.0000 107408
  64       1  0    0   0.0000 109107
  65      14  0    0   0.0000 111053
  66     143  0    0   0.0000 112073
  67       1  0    0   0.0000 113598
  68      14  0    0   0.0000 115557
  69     143  0    0   0.0000 116697
  70       1  0    0   0.0000 118343
  71      14  0    0   0.0000 120395
  72     141  0    0   0.0000 121522
  73       1  0    0   0.0000 123234
  74      14  0    0   0.0000 125193
  75     143  0    0   0.0000 126227
  76       1  0    0   0.0000 127738
  77      13  0    0   0.0000 129684
  78     131  0    0   0.0000 130744
  79       1  0    0   0.0000 132203
  80      14  0    0   0.0000 134189
  81     141  0    0   0.0000 135542
  82       2  0    0   0.0000 137041
  83      24  0    0   0.0000 139080
  84     243  0    0   0.0000 140007
  85       2  0    0   0.0000 141679
  86      24  0    0   0.0000 143745
  87     243  0    0   0.0000 144538
  88       2  0    0   0.0000 146210
  89      24  0    0   0.0000 148223
  90     241  0    0   0.0000 149283
  91       1  0    0   0.0000 151048
  92      13  0    0   0.0000 153034
  93     131  0    0   0.0000 154121
  94       1  0    0   0.0000 155713
  95      13  0    0   0.0000 157685
  96     131  0    0   0.0000 158532
  97       2  0    0   0.0000 160137
  98      23  0    0   0.0000 162136
  99     231  0    0   0.0000 163090
 100       2  0    0   0.0000 164788
 101      24  0    0   0.0000 166894
 102     243  0    0   0.0000 167621
 103       1  0    0   0.0000 169240
 104      14  0    0   0.0000 171319
 105     143  0    0   0.0000 172059
 106       1  0    0   0.0000 173851
 107      14  0    0   0.0000 175943
 108     143  0    0   0.0000 176937
 109       2  0    0   0.0000 178569
 110      23  0    0   0.0000 180581
 111     231  0    0   0.0000 181615
 112       1  0    0   0.0000 183273
 113      14  0    0   0.0000 185193
 114     143  0    0   0.0000 185894
 115       1  0    0   0.0000 187632
 116      14  0    0   0.0000 189644
 117     141  0    0   0.0000 190611
 118       2  0    0   0.0000 192269
 119      23  0    0   0.0000 194348
 120     231  0    0   0.0000 195155
 121       2  0    0   0.0000 196867
 122      23  0    0   0.0000 198866
 123     231  0    0   0.0000 199713
 124       1  0    0   0.0000 201359
 125      13  0    0   0.0000 203438
 126     131  0    0   0.0000 204844
 127       2  0    0   0.0000 206636
 128      23  0    0   0.0000 208609
 129     231  0    0   0.0000 209242
 130       2  0    0   0.0000 210914
 131      24  0    0   0.0000 212847
 132     243  0    0   0.0000 213667
 133       2  0    0   0.0000 215366
 134      23  0    0   0.0000 217391
 135     231  0    0   0.0000 218465
 136       1  0    0   0.0000 220204
 137      14  0    0   0.0000 222243
 138     143  0    0   0.0000 223010
 139       2  0    0   0.0000 224548
 140      23  0    0   0.0000 226654
 141     231  0    0   0.0000 227767
 142       1  0    0   0.0000 229479
 143      14  0    0   0.0000 231492
 144     141  0    0   0.0000 232419
 145     255  0    0   0.0000 238800
 146     255  0    0   0.0000 238801
 147       2  0    0   0.0000 241844
 148      23  0    0   0.0000 243856
 149     231  0    0   0.0000 245063
 150       2  0    0   0.0000 246708
 151      23  0    0   0.0000 248814
 152     231  0    0   0.0000 250034
 153       2  0    0   0.0000 251679
 154      24  0    0   0.0000 253745
 155     243  0    0   0.0000 254552
 156       1  0    0   0.0000 256157
 157      13  0    0   0.0000 258116
 158     131  0    0   0.0000 259083
 159       2  0    0   0.0000 260822
 160      23  0    0   0.0000 262848
 161     231  0    0   0.0000 264494
 162       2  0    0   0.0000 266153
 163      23  0    0   0.0000 268232
 164     231  0    0   0.0000 268946
 165       1  0    0   0.0000 270737
 166      13  0    0   0.0000 272816
 167     131  0    0   0.0000 273370
 168       2  0    0   0.0000 274922
 169      24  0    0   0.0000 277001
 170     243  0    0   0.0000 277768
 171       2  0    0   0.0000 279267
 172      24  0    0   0.0000 281359
 173     243  0    0   0.0000 282260
 174       1  0    0   0.0000 284011
 175      14  0    0   0.0000 286104
 176     143  0    0   0.0000 286751
 177       2  0    0   0.0000 288343
 178      24  0    0   0.0000 290422
 179     243  0    0   0.0000 291122
 180       1  0    0   0.0000 292714
 181      13  0    0   0.0000 294700
 182     131  0    0   0.0000 295587
 183       1  0    0   0.0000 297019
 184      14  0    0   0.0000 299098
 185     143  0    0   0.0000 299705
 186       1  0    0   0.0000 301297
 187      13  0    0   0.0000 303323
 188     131  0    0   0.0000 303930
 189       2  0    0   0.0000 305495
 190      23  0    0   0.0000 307454
 191     231  0    0   0.0000 307955
 192       1  0    0   0.0000 309613
 193      14  0    0   0.0000 311652
 194     143  0    0   0.0000 312233
 195       2  0    0   0.0000 313878
 196      23  0    0   0.0000 315984
 197     231  0    0   0.0000 316857
 198       2  0    0   0.0000 318543
 199      23  0    0   0.0000 320595
 200     231  0    0   0.0000 321282
 201       2  0    0   0.0000 322874
 202      24  0    0   0.0000 324820
 203     243  0    0   0.0000 325427
 204       1  0    0   0.0000 327099
 205      14  0    0   0.0000 329098
 206     143  0    0   0.0000 330185
 207       1  0    0   0.0000 331803
 208      13  0    0   0.0000 333829
 209     131  0    0   0.0000 334276
 210       2  0    0   0.0000 335895
 211      24  0    0   0.0000 337934
 212     243  0    0   0.0000 338595
 213       1  0    0   0.0000 340306
 214      13  0    0   0.0000 342279
 215     131  0    0   0.0000 342686
 216       1  0    0   0.0000 344251
 217      13  0    0   0.0000 346290
 218     131  0    0   0.0000 346910
 219       2  0    0   0.0000 348542
 220      24  0    0   0.0000 350621
 221     243  0    0   0.0000 351202
 222       2  0    0   0.0000 352821
 223      24  0    0   0.0000 354766
 224     241  0    0   0.0000 355760
 225       1  0    0   0.0000 357472
 226      14  0    0   0.0000 359537
 227     143  0    0   0.0000 360144
 228       1  0    0   0.0000 361657
 229      14  0    0   0.0000 363762
 230     143  0    0   0.0000 364489
 231       2  0    0   0.0000 366095
 232      24  0    0   0.0000 368094
 233     243  0    0   0.0000 369300
 234       2  0    0   0.0000 371119
 235      24  0    0   0.0000 373118
 236     243  0    0   0.0000 373832
 237       2  0    0   0.0000 375450
 238      24  0    0   0.0000 377463
 239     243  0    0   0.0000 378376
 240       1  0    0   0.0000 379862
 241      13  0    0   0.0000 381807
 242     131  0    0   0.0000 382481
 243       2  0    0   0.0000 383940
 244      24  0    0   0.0000 385992
 245     241  0    0   0.0000 386826
 246       1  0    0   0.0000 388378
 247      13  0    0   0.0000 390310
 248     131  0    0   0.0000 390771
 249       1  0    0   0.0000 392283
 250      14  0    0   0.0000 394335
 251     141  0    0   0.0000 394836
 252       1  0    0   0.0000 396508
 253      13  0    0   0.0000 398533
 254     131  0    0   0.0000 399327
 255       2  0    0   0.0000 400959
 256      23  0    0   0.0000 402931
 257     231  0    0   0.0000 403231
 258       1  0    0   0.0000 404797
 259      14  0    0   0.0000 406796
 260     141  0    0   0.0000 407656
 261       1  0    0   0.0000 409288
 262      13  0    0   0.0000 411354
 263     131  0    0   0.0000 411815
 264       2  0    0   0.0000 413540
 265      24  0    0   0.0000 415566
 266     243  0    0   0.0000 416239
 267       1  0    0   0.0000 417911
 268      14  0    0   0.0000 419977
 269     143  0    0   0.0000 420744
 270       2  0    0   0.0000 422243
 271      24  0    0   0.0000 424188
 272     241  0    0   0.0000 424809
 273       2  0    0   0.0000 426561
 274      24  0    0   0.0000 428546
 275     243  0    0   0.0000 429181
 276       2  0    0   0.0000 430905
 277      23  0    0   0.0000 432891
 278     231  0    0   0.0000 433885
 279       1  0    0   0.0000 435490
 280      13  0    0   0.0000 437489
 281     131  0    0   0.0000 438429
 282       1  0    0   0.0000 440128
 283      13  0    0   0.0000 442154
 284     131  0    0   0.0000 442614
 285       2  0    0   0.0000 444246
 286      24  0    0   0.0000 446205
 287     241  0    0   0.0000 446746
 288       1  0    0   0.0000 448498
 289      13  0    0   0.0000 450430
 290     131  0    0   0.0000 451064
 291     255  0    0   0.0000 459800
 292     255  0    0   0.0000 459801
 293       1  0    0   0.0000 463658
 294      13  0    0   0.0000 465657
 295     131  0    0   0.0000 466384
 296       2  0    0   0.0000 468042
 297      23  0    0   0.0000 469962
 298     231  0    0   0.0000 470556
 299       2  0    0   0.0000 472094
 300      23  0    0   0.0000 474173
 301     231  0    0   0.0000 474940
 302       2  0    0   0.0000 476505
 303      23  0    0   0.0000 478584
 304     231  0    0   0.0000 479071
 305       2  0    0   0.0000 480703
 306      23  0    0   0.0000 482676
 307     231  0    0   0.0000 483163
 308       2  0    0   0.0000 484742
 309      23  0    0   0.0000 486834
 310     231  0    0   0.0000 487534
 311       1  0    0   0.0000 489206
 312      14  0    0   0.0000 491272
 313     143  0    0   0.0000 491892
 314       1  0    0   0.0000 493618
 315      14  0    0   0.0000 495670
 316     143  0    0   0.0000 496224
 317       1  0    0   0.0000 497776
 318      13  0    0   0.0000 499748
 319     131  0    0   0.0000 500449
 320       1  0    0   0.0000 501881
 321      13  0    0   0.0000 503800
 322     131  0    0   0.0000 504487
 323       1  0    0   0.0000 505999
 324      14  0    0   0.0000 508011
 325     143  0    0   0.0000 508659
 326       2  0    0   0.0000 510370
 327      24  0    0   0.0000 512436
 328     243  0    0   0.0000 513003
 329       1  0    0   0.0000 514488
 330      13  0    0   0.0000 516541
 331     131  0    0   0.0000 517214
 332       1  0    0   0.0000 518740
 333      13  0    0   0.0000 520832
 334     131  0    0   0.0000 521359
 335       2  0    0   0.0000 522951
 336      23  0    0   0.0000 524924
 337     231  0    0   0.0000 525477
 338       2  0    0   0.0000 527096
 339      23  0    0   0.0000 529108
 340     231  0    0   0.0000 529595
 341       2  0    0   0.0000 531187
 342      24  0    0   0.0000 533240
 343     241  0    0   0.0000 533727
 344       2  0    0   0.0000 535346
 345      24  0    0   0.0000 537291
 346     243  0    0   0.0000 537858
 347       1  0    0   0.0000 539624
 348      14  0    0   0.0000 541729
 349     141  0    0   0.0000 542310
 350       2  0    0   0.0000 543888
 351      23  0    0   0.0000 545887
 352     231  0    0   0.0000 546627
 353       2  0    0   0.0000 548300
 354      23  0    0   0.0000 550312
 355     231  0    0   0.0000 551013
 356       1  0    0   0.0000 552658
 357      13  0    0   0.0000 554710
 358     131  0    0   0.0000 555957
 359       2  0    0   0.0000 557589
 360      24  0    0   0.0000 559588
 361     241  0    0   0.0000 560195
 362       2  0    0   0.0000 561920
 363      24  0    0   0.0000 563840
 364     241  0    0   0.0000 564553
 365       1  0    0   0.0000 566092
 366      14  0    0   0.0000 568051
 367     143  0    0   0.0000 568711
 368       1  0    0   0.0000 570370
 369      14  0    0   0.0000 572382
 370     143  0    0   0.0000 573069
 371       2  0    0   0.0000 574755
 372      23  0    0   0.0000 576740
 373     231  0    0   0.0000 577467
 374       2  0    0   0.0000 579006
 375      23  0    0   0.0000 581112
 376     231  0    0   0.0000 582052
 377       2  0    0   0.0000 583631
 378      23  0    0   0.0000 585576
 379     233  0    0   0.0000 587023
 380       1  0    0   0.0000 588655
 381      14  0    0   0.0000 590574
 382     143  0    0   0.0000 591314
 383       1  0    0   0.0000 593013
 384      13  0    0   0.0000 595079
 385     131  0    0   0.0000 596432
 386       2  0    0   0.0000 597984
 387      23  0    0   0.0000 599997
 388     231  0    0   0.0000 600710
 389       1  0    0   0.0000 602209
 390      14  0    0   0.0000 604288
 391     143  0    0   0.0000 604802
 392       2  0    0   0.0000 606540
 393      24  0    0   0.0000 608459
 394     243  0    0   0.0000 609186
 395       2  0    0   0.0000 610698
 396      23  0    0   0.0000 612671
 397     233  0    0   0.0000 613664
 398       1  0    0   0.0000 615163
 399      13  0    0   0.0000 617135
 400     133  0    0   0.0000 618409
 401       2  0    0   0.0000 620041
 402      23  0    0   0.0000 622147
 403     233  0    0   0.0000 623633
 404       1  0    0   0.0000 625092
 405      14  0    0   0.0000 627171
 406     143  0    0   0.0000 627698
 407       1  0    0   0.0000 629450
 408      13  0    0   0.0000 631556
 409     131  0    0   0.0000 632389
 410       2  0    0   0.0000 634035
 411      23  0    0   0.0000 635994
 412     233  0    0   0.0000 636921
 413       2  0    0   0.0000 638726
 414      23  0    0   0.0000 640725
 415     231  0    0   0.0000 641412
 416       1  0    0   0.0000 643097
 417      13  0    0   0.0000 645056
 418     131  0    0   0.0000 645797
 419       1  0    0   0.0000 647322
 420      13  0    0   0.0000 649268
 421     133  0    0   0.0000 650688
 422       1  0    0   0.0000 652360
 423      13  0    0   0.0000 654372
 424     131  0    0   0.0000 655459
 425       1  0    0   0.0000 657157
 426      13  0    0   0.0000 659077
 427     131  0    0   0.0000 660177
 428       2  0    0   0.0000 661716
 429      24  0    0   0.0000 663808
 430     243  0    0   0.0000 664535
 431       2  0    0   0.0000 666207
 432      23  0    0   0.0000 668246
 433     233  0    0   0.0000 669666
 434       2  0    0   0.0000 671431
 435      23  0    0   0.0000 673483
 436     233  0    0   0.0000 674850
 437     255  0    0   0.0000 679800
 438     255  0    0   0.0000 679801
 439       2  0    0   0.0000 684068
 440      23  0    0   0.0000 686147
 441     231  0    0   0.0000 687087
 442       2  0    0   0.0000 688732
 443      24  0    0   0.0000 690718
 444     243  0    0   0.0000 691312
 445       1  0    0   0.0000 692957
 446      14  0    0   0.0000 695023
 447     143  0    0   0.0000 695817
 448       1  0    0   0.0000 697435
 449      14  0    0   0.0000 699394
 450     143  0    0   0.0000 700574
 451       1  0    0   0.0000 702140
 452      14  0    0   0.0000 704086
 453     143  0    0   0.0000 704613
 454       1  0    0   0.0000 706231
 455      14  0    0   0.0000 708310
 456     143  0    0   0.0000 708891
 457       2  0    0   0.0000 710549
 458      24  0    0   0.0000 712482
 459     243  0    0   0.0000 713369
 460       2  0    0   0.0000 715014
 461      23  0    0   0.0000 716946
 462     233  0    0   0.0000 718593
 463       1  0    0   0.0000 720345
 464      13  0    0   0.0000 722277
 465     131  0    0   0.0000 723564
 466       1  0    0   0.0000 725103
 467      13  0    0   0.0000 727035
 468     131  0    0   0.0000 728083
 469       1  0    0   0.0000 729781
 470      13  0    0   0.0000 731780
 471     131  0    0   0.0000 732280
 472       2  0    0   0.0000 733965
 473      23  0    0   0.0000 736058
 474     233  0    0   0.0000 736891
 475       1  0    0   0.0000 738403
 476      13  0    0   0.0000 740456
 477     131  0    0   0.0000 741743
 478       1  0    0   0.0000 743348
 479      14  0    0   0.0000 745400
 480     143  0    0   0.0000 746474
 481       1  0    0   0.0000 748172
 482      14  0    0   0.0000 750251
 483     143  0    0   0.0000 750885
 484       1  0    0   0.0000 752437
 485      14  0    0   0.0000 754383
 486     143  0    0   0.0000 755936
 487       1  0    0   0.0000 757622
 488      13  0    0   0.0000 759727
 489     131  0    0   0.0000 760214
 490       2  0    0   0.0000 761953
 491      23  0    0   0.0000 763979
 492     233  0    0   0.0000 765411
 493       1  0    0   0.0000 767017
 494      13  0    0   0.0000 769016
 495     131  0    0   0.0000 769903
 496       2  0    0   0.0000 771535
 497      23  0    0   0.0000 773508
 498     233  0    0   0.0000 774208
 499       1  0    0   0.0000 775747
 500      14  0    0   0.0000 777746
 501     143  0    0   0.0000 778699
 502       2  0    0   0.0000 780465
 503      23  0    0   0.0000 782384
 504     233  0    0   0.0000 784390
 505       2  0    0   0.0000 785942
 506      24  0    0   0.0000 787861
 507     243  0    0   0.0000 789068
 508       1  0    0   0.0000 790807
 509      14  0    0   0.0000 792886
 510     143  0    0   0.0000 794332
 511       1  0    0   0.0000 796018
 512      14  0    0   0.0000 797963
 513     143  0    0   0.0000 799357
 514       2  0    0   0.0000 801002
 515      23  0    0   0.0000 802948
 516     231  0    0   0.0000 804128
 517       2  0    0   0.0000 805800
 518      23  0    0   0.0000 807892
 519     233  0    0   0.0000 808619
 520       2  0    0   0.0000 810278
 521      24  0    0   0.0000 812264
 522     243  0    0   0.0000 812844
 523       1  0    0   0.0000 814543
 524      14  0    0   0.0000 816502
 525     143  0    0   0.0000 817162
 526       1  0    0   0.0000 818754
 527      13  0    0   0.0000 820846
 528     131  0    0   0.0000 821467
 529       1  0    0   0.0000 823152
 530      14  0    0   0.0000 825218
 531     143  0    0   0.0000 825811
 532       2  0    0   0.0000 827590
 533      24  0    0   0.0000 829656
 534     243  0    0   0.0000 830329
 535       2  0    0   0.0000 831881
 536      23  0    0   0.0000 833814
 537     231  0    0   0.0000 834701
 538       1  0    0   0.0000 836466
 539      13  0    0   0.0000 838425
 540     131  0    0   0.0000 839352
 541       2  0    0   0.0000 840904
 542      24  0    0   0.0000 842970
 543     243  0    0   0.0000 843483
 544       2  0    0   0.0000 845049
 545      24  0    0   0.0000 847021
 546     243  0    0   0.0000 847522
 547       2  0    0   0.0000 849154
 548      23  0    0   0.0000 851086
 549     231  0    0   0.0000 852480
 550       1  0    0   0.0000 853978
 551      14  0    0   0.0000 856044
 552     143  0    0   0.0000 856611
 553       2  0    0   0.0000 858203
 554      24  0    0   0.0000 860175
 555     241  0    0   0.0000 861076
 556       2  0    0   0.0000 862721
 557      24  0    0   0.0000 864667
 558     241  0    0   0.0000 865140
 559       2  0    0   0.0000 866852
 560      24  0    0   0.0000 868798
 561     241  0    0   0.0000 869299
 562       2  0    0   0.0000 871011
 563      24  0    0   0.0000 873116
 564     243  0    0   0.0000 873683
 565       1  0    0   0.0000 875169
 566      13  0    0   0.0000 877101
 567     131  0    0   0.0000 878454
 568       2  0    0   0.0000 880073
 569      24  0    0   0.0000 882126
 570     243  0    0   0.0000 882626
 571       2  0    0   0.0000 884191
 572      23  0    0   0.0000 886257
 573     231  0    0   0.0000 887143
 574       2  0    0   0.0000 888776
 575      23  0    0   0.0000 890855
 576     231  0    0   0.0000 891409
 577       2  0    0   0.0000 893027
 578      24  0    0   0.0000 895106
 579     243  0    0   0.0000 895673
 580       1  0    0   0.0000 897305
 581      14  0    0   0.0000 899251
 582     143  0    0   0.0000 900031
 583       1  0    0   0.0000 901597
 584      13  0    0   0.0000 903649
 585     131  0    0   0.0000 904576
 586       1  0    0   0.0000 906208
 587      14  0    0   0.0000 908141
 588     143  0    0   0.0000 909081
 589       2  0    0   0.0000 910793
 590      24  0    0   0.0000 912872
 591     241  0    0   0.0000 914145
 592       2  0    0   0.0000 915790
 593      23  0    0   0.0000 917723
 594     233  0    0   0.0000 918743
 595       1  0    0   0.0000 920268
 596      14  0    0   0.0000 922201
 597     143  0    0   0.0000 922808
 598       1  0    0   0.0000 924453
 599      13  0    0   0.0000 926452
 600     133  0    0   0.0000 927099
 601       1  0    0   0.0000 928611
 602      13  0    0   0.0000 930570
 603     131  0    0   0.0000 931257
 604       1  0    0   0.0000 933009
 605      13  0    0   0.0000 935088
 606     131  0    0   0.0000 935562
 607       2  0    0   0.0000 937221
 608      24  0    0   0.0000 939273
 609     243  0    0   0.0000 939934
 610       2  0    0   0.0000 941566
 611      24  0    0   0.0000 943605
 612     243  0    0   0.0000 945171
 613       1  0    0   0.0000 946843
 614      14  0    0   0.0000 948882
 615     143  0    0   0.0000 949916
 616       2  0    0   0.0000 951468
 617      24  0    0   0.0000 953467
 618     241  0    0   0.0000 954594
 619       1  0    0   0.0000 956319
 620      13  0    0   0.0000 958371
 621     131  0    0   0.0000 959618
 622       1  0    0   0.0000 961330
 623      14  0    0   0.0000 963276
 624     143  0    0   0.0000 963909
 625       1  0    0   0.0000 965528
 626      14  0    0   0.0000 967567
 627     143  0    0   0.0000 968521
 628       2  0    0   0.0000 970006
 629      24  0    0   0.0000 971939
 630     243  0    0   0.0000 972945
 631       2  0    0   0.0000 974511
 632      24  0    0   0.0000 976563
 633     243  0    0   0.0000 977330
 634       1  0    0   0.0000 978895
 635      13  0    0   0.0000 980868
 636     131  0    0   0.0000 981915
 637       2  0    0   0.0000 983653
 638      24  0    0   0.0000 985572
 639     243  0    0   0.0000 987072
 640       2  0    0   0.0000 988838
 641      24  0    0   0.0000 990943
 642     243  0    0   0.0000 991724
 643       1  0    0   0.0000 993342
 644      14  0    0   0.0000 995421
 645     143  0    0   0.0000 996401
 646       2  0    0   0.0000 998033
 647      24  0    0   0.0000 1000086
 648     243  0    0   0.0000 1000680
 649       1  0    0   0.0000 1002232
 650      13  0    0   0.0000 1004217
 651     131  0    0   0.0000 1005171
 652       1  0    0   0.0000 1006763
 653      14  0    0   0.0000 1008789
 654     143  0    0   0.0000 1009329
 655       1  0    0   0.0000 1011054
 656      14  0    0   0.0000 1013013
 657     143  0    0   0.0000 1013567
 658       2  0    0   0.0000 1015172
 659      24  0    0   0.0000 1017238
 660     243  0    0   0.0000 1017739
 661       1  0    0   0.0000 1019264
 662      13  0    0   0.0000 1021290
 663     131  0    0   0.0000 1022257
 664       2  0    0   0.0000 1023715
 665      24  0    0   0.0000 1025648
 666     243  0    0   0.0000 1026201
 667       1  0    0   0.0000 1027887
 668      14  0    0   0.0000 1029992
 669     143  0    0   0.0000 1030693
 670       2  0    0   0.0000 1032378
 671      23  0    0   0.0000 1034470
 672     233  0    0   0.0000 1035810
 673       2  0    0   0.0000 1037469
 674      24  0    0   0.0000 1039455
 675     241  0    0   0.0000 1040395
 676       1  0    0   0.0000 1041854
 677      13  0    0   0.0000 1043840
 678     131  0    0   0.0000 1044593
 679       1  0    0   0.0000 1046198
 680      13  0    0   0.0000 1048104
 681     131  0    0   0.0000 1048671
 682       1  0    0   0.0000 1050370
 683      13  0    0   0.0000 1052356
 684     131  0    0   0.0000 1052949
 685       1  0    0   0.0000 1054741
 686      14  0    0   0.0000 1056740
 687     143  0    0   0.0000 1057547
 688       2  0    0   0.0000 1059219
 689      23  0    0   0.0000 1061285
 690     231  0    0   0.0000 1062239
 691       2  0    0   0.0000 1063844
 692      24  0    0   0.0000 1065803
 693     241  0    0   0.0000 1066690
 694       1  0    0   0.0000 1068415
 695      13  0    0   0.0000 1070388
 696     131  0    0   0.0000 1071048
 697       1  0    0   0.0000 1072560
 698      14  0    0   0.0000 1074666
 699     143  0    0   0.0000 1075673
 700       1  0    0   0.0000 1077238
 701      14  0    0   0.0000 1079250
 702     143  0    0   0.0000 1080071
 703       2  0    0   0.0000 1081649
 704      23  0    0   0.0000 1083635
 705     231  0    0   0.0000 1084509
 706       2  0    0   0.0000 1086114
 707      24  0    0   0.0000 1088180
 708     243  0    0   0.0000 1088854
 709       2  0    0   0.0000 1090472
 710      24  0    0   0.0000 1092471
 711     243  0    0   0.0000 1092985
 712       2  0    0   0.0000 1094483
 713      24  0    0   0.0000 1096563
 714     243  0    0   0.0000 1097143
 715       1  0    0   0.0000 1098695
 716      14  0    0   0.0000 1100801
 717     143  0    0   0.0000 1101994
 718       2  0    0   0.0000 1103706
 719      23  0    0   0.0000 1105718
 720     233  0    0   0.0000 1107112
 721       1  0    0   0.0000 1108704
 722      14  0    0   0.0000 1110756
 723     143  0    0   0.0000 1111497
 724       1  0    0   0.0000 1113128
 725      13  0    0   0.0000 1115061
 726     131  0    0   0.0000 1116414
