# Supplementary material for: Does the aura surrounding healthy-related imported products fade in China? ERP evidence for the country-of-origin stereotype
Source: PLoS One. 2019 May 23;14(5):e0216866. doi: 10.1371/journal.pone.0216866 (PMC6532883; doi:10.1371/journal.pone.0216866)
Supplement: S1 File — (ZIP) [file pone.0216866.s001.zip › data 1/behavior/8.ev2]

   1       1  0    0   0.0000 7421
   2      13  0    0   0.0000 9341
   3     130  0    0   0.0000 13363
   4       1  0    0   0.0000 14898
   5      14  0    0   0.0000 16910
   6     143  0    0   0.0000 17584
   7       2  0    0   0.0000 19189
   8      23  0    0   0.0000 21242
   9     231  0    0   0.0000 23235
  10       2  0    0   0.0000 24680
  11      23  0    0   0.0000 26599
  12     231  0    0   0.0000 27860
  13       2  0    0   0.0000 29531
  14      23  0    0   0.0000 31477
  15     231  0    0   0.0000 33510
  16       2  0    0   0.0000 35142
  17      23  0    0   0.0000 37248
  18     231  0    0   0.0000 38827
  19       1  0    0   0.0000 40486
  20      14  0    0   0.0000 42512
  21     143  0    0   0.0000 44012
  22       1  0    0   0.0000 45751
  23      14  0    0   0.0000 47803
  24     141  0    0   0.0000 49943
  25       2  0    0   0.0000 51455
  26      24  0    0   0.0000 53454
  27     243  0    0   0.0000 54861
  28       2  0    0   0.0000 56519
  29      24  0    0   0.0000 58625
  30     243  0    0   0.0000 59499
  31       2  0    0   0.0000 61064
  32      24  0    0   0.0000 63050
  33     243  0    0   0.0000 64616
  34       1  0    0   0.0000 66182
  35      13  0    0   0.0000 68261
  36     131  0    0   0.0000 69094
  37       1  0    0   0.0000 70766
  38      13  0    0   0.0000 72832
  39     131  0    0   0.0000 73892
  40       2  0    0   0.0000 75444
  41      24  0    0   0.0000 77550
  42     243  0    0   0.0000 78890
  43       1  0    0   0.0000 80682
  44      14  0    0   0.0000 82721
  45     143  0    0   0.0000 83608
  46       2  0    0   0.0000 85226
  47      24  0    0   0.0000 87146
  48     243  0    0   0.0000 87993
  49       1  0    0   0.0000 89731
  50      13  0    0   0.0000 91810
  51     131  0    0   0.0000 92537
  52       1  0    0   0.0000 94142
  53      13  0    0   0.0000 96195
  54     131  0    0   0.0000 97508
  55       2  0    0   0.0000 99113
  56      23  0    0   0.0000 101086
  57     233  0    0   0.0000 102293
  58       1  0    0   0.0000 103858
  59      13  0    0   0.0000 105870
  60     131  0    0   0.0000 106917
  61       1  0    0   0.0000 108469
  62      14  0    0   0.0000 110468
  63     143  0    0   0.0000 111355
  64       2  0    0   0.0000 112921
  65      23  0    0   0.0000 114933
  66     231  0    0   0.0000 115834
  67       1  0    0   0.0000 117505
  68      14  0    0   0.0000 119584
  69     143  0    0   0.0000 120831
  70       2  0    0   0.0000 122436
  71      23  0    0   0.0000 124529
  72     233  0    0   0.0000 126442
  73       2  0    0   0.0000 128100
  74      24  0    0   0.0000 130166
  75     243  0    0   0.0000 132866
  76       2  0    0   0.0000 134538
  77      23  0    0   0.0000 136643
  78     231  0    0   0.0000 137730
  79       2  0    0   0.0000 139189
  80      24  0    0   0.0000 141228
  81     243  0    0   0.0000 142954
  82       2  0    0   0.0000 144453
  83      24  0    0   0.0000 146439
  84     243  0    0   0.0000 147899
  85       2  0    0   0.0000 149571
  86      23  0    0   0.0000 151583
  87     231  0    0   0.0000 152710
  88       1  0    0   0.0000 154342
  89      13  0    0   0.0000 156314
  90     131  0    0   0.0000 157881
  91       2  0    0   0.0000 159473
  92      23  0    0   0.0000 161565
  93     231  0    0   0.0000 162546
  94       1  0    0   0.0000 164111
  95      13  0    0   0.0000 166057
  96     131  0    0   0.0000 167690
  97       1  0    0   0.0000 169309
  98      14  0    0   0.0000 171414
  99     143  0    0   0.0000 173594
 100       2  0    0   0.0000 175253
 101      24  0    0   0.0000 177345
 102     243  0    0   0.0000 178205
 103       2  0    0   0.0000 179850
 104      23  0    0   0.0000 181863
 105     231  0    0   0.0000 182617
 106       1  0    0   0.0000 184275
 107      14  0    0   0.0000 186341
 108     143  0    0   0.0000 187788
 109       1  0    0   0.0000 189513
 110      13  0    0   0.0000 191552
 111     131  0    0   0.0000 193385
 112       2  0    0   0.0000 195097
 113      24  0    0   0.0000 197149
 114     243  0    0   0.0000 198610
 115       2  0    0   0.0000 200295
 116      24  0    0   0.0000 202334
 117     243  0    0   0.0000 203154
 118       1  0    0   0.0000 204613
 119      13  0    0   0.0000 206718
 120     131  0    0   0.0000 207979
 121       2  0    0   0.0000 209557
 122      24  0    0   0.0000 211636
 123     243  0    0   0.0000 213150
 124       1  0    0   0.0000 214808
 125      13  0    0   0.0000 216741
 126     131  0    0   0.0000 218107
 127       2  0    0   0.0000 219619
 128      23  0    0   0.0000 221645
 129     231  0    0   0.0000 222985
 130       2  0    0   0.0000 224550
 131      24  0    0   0.0000 226536
 132     243  0    0   0.0000 227583
 133       2  0    0   0.0000 229282
 134      23  0    0   0.0000 231214
 135     231  0    0   0.0000 232488
 136       2  0    0   0.0000 234106
 137      24  0    0   0.0000 236172
 138     243  0    0   0.0000 237805
 139       2  0    0   0.0000 239464
 140      23  0    0   0.0000 241543
 141     231  0    0   0.0000 242883
 142       2  0    0   0.0000 244422
 143      24  0    0   0.0000 246500
 144     243  0    0   0.0000 247108
 145     255  0    0   0.0000 252500
 146     255  0    0   0.0000 252501
 147       1  0    0   0.0000 257895
 148      13  0    0   0.0000 259814
 149     131  0    0   0.0000 260661
 150       2  0    0   0.0000 262279
 151      24  0    0   0.0000 264265
 152     243  0    0   0.0000 265205
 153       2  0    0   0.0000 266851
 154      24  0    0   0.0000 268876
 155     243  0    0   0.0000 269509
 156       1  0    0   0.0000 271142
 157      14  0    0   0.0000 273141
 158     143  0    0   0.0000 275134
 159       2  0    0   0.0000 276913
 160      24  0    0   0.0000 278992
 161     243  0    0   0.0000 279546
 162       1  0    0   0.0000 281204
 163      14  0    0   0.0000 283270
 164     143  0    0   0.0000 285463
 165       1  0    0   0.0000 287242
 166      13  0    0   0.0000 289174
 167     131  0    0   0.0000 290194
 168       2  0    0   0.0000 291826
 169      24  0    0   0.0000 293759
 170     243  0    0   0.0000 294326
 171       2  0    0   0.0000 296038
 172      24  0    0   0.0000 297997
 173     243  0    0   0.0000 298604
 174       1  0    0   0.0000 300156
 175      13  0    0   0.0000 302142
 176     131  0    0   0.0000 302935
 177       2  0    0   0.0000 304554
 178      24  0    0   0.0000 306500
 179     243  0    0   0.0000 307053
 180       2  0    0   0.0000 308619
 181      23  0    0   0.0000 310631
 182     231  0    0   0.0000 311958
 183       1  0    0   0.0000 313563
 184      14  0    0   0.0000 315536
 185     143  0    0   0.0000 317130
 186       1  0    0   0.0000 318814
 187      13  0    0   0.0000 320893
 188     131  0    0   0.0000 321527
 189       1  0    0   0.0000 323212
 190      14  0    0   0.0000 325211
 191     143  0    0   0.0000 326391
 192       2  0    0   0.0000 328037
 193      24  0    0   0.0000 329982
 194     243  0    0   0.0000 331362
 195       1  0    0   0.0000 332941
 196      14  0    0   0.0000 334873
 197     143  0    0   0.0000 335374
 198       1  0    0   0.0000 336833
 199      14  0    0   0.0000 338765
 200     143  0    0   0.0000 340092
 201       2  0    0   0.0000 341844
 202      23  0    0   0.0000 343816
 203     231  0    0   0.0000 344477
 204       1  0    0   0.0000 346188
 205      13  0    0   0.0000 348121
 206     131  0    0   0.0000 349008
 207       2  0    0   0.0000 350586
 208      23  0    0   0.0000 352519
 209     233  0    0   0.0000 354299
 210       1  0    0   0.0000 355944
 211      14  0    0   0.0000 357956
 212     143  0    0   0.0000 359510
 213       1  0    0   0.0000 361195
 214      14  0    0   0.0000 363127
 215     143  0    0   0.0000 364534
 216       1  0    0   0.0000 366006
 217      13  0    0   0.0000 367939
 218     131  0    0   0.0000 369639
 219       2  0    0   0.0000 371230
 220      23  0    0   0.0000 373270
 221     231  0    0   0.0000 375129
 222       1  0    0   0.0000 376601
 223      13  0    0   0.0000 378587
 224     131  0    0   0.0000 379221
 225       2  0    0   0.0000 381039
 226      24  0    0   0.0000 383012
 227     243  0    0   0.0000 384393
 228       2  0    0   0.0000 386037
 229      23  0    0   0.0000 388116
 230     231  0    0   0.0000 389616
 231       1  0    0   0.0000 391248
 232      13  0    0   0.0000 393261
 233     131  0    0   0.0000 394080
 234       1  0    0   0.0000 395699
 235      14  0    0   0.0000 397672
 236     143  0    0   0.0000 399452
 237       1  0    0   0.0000 401137
 238      13  0    0   0.0000 403136
 239     131  0    0   0.0000 403677
 240       2  0    0   0.0000 405348
 241      24  0    0   0.0000 407401
 242     243  0    0   0.0000 408848
 243       1  0    0   0.0000 410546
 244      14  0    0   0.0000 412492
 245     143  0    0   0.0000 414592
 246       2  0    0   0.0000 416050
 247      23  0    0   0.0000 418116
 248     231  0    0   0.0000 419003
 249       2  0    0   0.0000 420582
 250      23  0    0   0.0000 422567
 251     231  0    0   0.0000 423255
 252       1  0    0   0.0000 424846
 253      13  0    0   0.0000 426832
 254     131  0    0   0.0000 427479
 255       1  0    0   0.0000 429018
 256      13  0    0   0.0000 430964
 257     131  0    0   0.0000 431771
 258       1  0    0   0.0000 433509
 259      13  0    0   0.0000 435588
 260     131  0    0   0.0000 436169
 261       2  0    0   0.0000 437907
 262      24  0    0   0.0000 439946
 263     243  0    0   0.0000 440739
 264       1  0    0   0.0000 442319
 265      13  0    0   0.0000 444318
 266     131  0    0   0.0000 445377
 267       1  0    0   0.0000 446823
 268      13  0    0   0.0000 448836
 269     131  0    0   0.0000 450122
 270       1  0    0   0.0000 451728
 271      14  0    0   0.0000 453767
 272     143  0    0   0.0000 455400
 273       2  0    0   0.0000 457032
 274      24  0    0   0.0000 458978
 275     243  0    0   0.0000 460411
 276       1  0    0   0.0000 462136
 277      14  0    0   0.0000 464149
 278     143  0    0   0.0000 466142
 279       2  0    0   0.0000 467827
 280      23  0    0   0.0000 469786
 281     231  0    0   0.0000 471593
 282       1  0    0   0.0000 473145
 283      14  0    0   0.0000 475170
 284     143  0    0   0.0000 477537
 285       1  0    0   0.0000 479262
 286      14  0    0   0.0000 481328
 287     143  0    0   0.0000 483867
 288       1  0    0   0.0000 485606
 289      13  0    0   0.0000 487538
 290     131  0    0   0.0000 488306
 291     255  0    0   0.0000 505900
 292     255  0    0   0.0000 505901
 293       1  0    0   0.0000 510638
 294      14  0    0   0.0000 512597
 295     143  0    0   0.0000 514270
 296       2  0    0   0.0000 516075
 297      24  0    0   0.0000 518101
 298     243  0    0   0.0000 518495
 299       2  0    0   0.0000 520033
 300      24  0    0   0.0000 522072
 301     243  0    0   0.0000 522893
 302       2  0    0   0.0000 524418
 303      23  0    0   0.0000 526470
 304     231  0    0   0.0000 527757
 305       2  0    0   0.0000 529269
 306      23  0    0   0.0000 531348
 307     231  0    0   0.0000 533888
 308       2  0    0   0.0000 535426
 309      23  0    0   0.0000 537532
 310     231  0    0   0.0000 539019
 311       2  0    0   0.0000 540557
 312      23  0    0   0.0000 542650
 313     231  0    0   0.0000 543763
 314       2  0    0   0.0000 545235
 315      23  0    0   0.0000 547301
 316     231  0    0   0.0000 549401
 317       2  0    0   0.0000 550980
 318      24  0    0   0.0000 553059
 319     243  0    0   0.0000 554919
 320       2  0    0   0.0000 556550
 321      24  0    0   0.0000 558603
 322     243  0    0   0.0000 559237
 323       1  0    0   0.0000 560868
 324      13  0    0   0.0000 562881
 325     131  0    0   0.0000 563848
 326       1  0    0   0.0000 565280
 327      13  0    0   0.0000 567265
 328     131  0    0   0.0000 568206
 329       2  0    0   0.0000 569864
 330      24  0    0   0.0000 571837
 331     243  0    0   0.0000 572777
 332       2  0    0   0.0000 574476
 333      23  0    0   0.0000 576515
 334     231  0    0   0.0000 578108
 335       1  0    0   0.0000 579607
 336      14  0    0   0.0000 581646
 337     143  0    0   0.0000 583706
 338       2  0    0   0.0000 585151
 339      24  0    0   0.0000 587203
 340     243  0    0   0.0000 588743
 341       1  0    0   0.0000 590322
 342      14  0    0   0.0000 592294
 343     143  0    0   0.0000 595459
 344       1  0    0   0.0000 597212
 345      14  0    0   0.0000 599238
 346     143  0    0   0.0000 601018
 347       2  0    0   0.0000 602676
 348      24  0    0   0.0000 604769
 349     243  0    0   0.0000 605669
 350       1  0    0   0.0000 607301
 351      14  0    0   0.0000 609287
 352     143  0    0   0.0000 611266
 353       2  0    0   0.0000 612938
 354      24  0    0   0.0000 615031
 355     243  0    0   0.0000 616051
 356       2  0    0   0.0000 617590
 357      23  0    0   0.0000 619549
 358     231  0    0   0.0000 620929
 359       1  0    0   0.0000 622467
 360      14  0    0   0.0000 624546
 361     143  0    0   0.0000 625073
 362       1  0    0   0.0000 626639
 363      14  0    0   0.0000 628571
 364     143  0    0   0.0000 630085
 365       1  0    0   0.0000 631623
 366      13  0    0   0.0000 633636
 367     131  0    0   0.0000 634256
 368       1  0    0   0.0000 635861
 369      14  0    0   0.0000 637900
 370     143  0    0   0.0000 640027
 371       2  0    0   0.0000 641659
 372      24  0    0   0.0000 643618
 373     243  0    0   0.0000 645905
 374       1  0    0   0.0000 647389
 375      14  0    0   0.0000 649455
 376     143  0    0   0.0000 651022
 377       1  0    0   0.0000 652720
 378      13  0    0   0.0000 654680
 379     131  0    0   0.0000 655340
 380       2  0    0   0.0000 656812
 381      24  0    0   0.0000 658798
 382     243  0    0   0.0000 659805
 383       1  0    0   0.0000 661463
 384      14  0    0   0.0000 663409
 385     143  0    0   0.0000 667028
 386       2  0    0   0.0000 668726
 387      23  0    0   0.0000 670699
 388     231  0    0   0.0000 673012
 389       1  0    0   0.0000 674564
 390      14  0    0   0.0000 676576
 391     143  0    0   0.0000 677130
 392       1  0    0   0.0000 678682
 393      13  0    0   0.0000 680788
 394     131  0    0   0.0000 682235
 395       1  0    0   0.0000 683720
 396      13  0    0   0.0000 685812
 397     131  0    0   0.0000 687379
 398       2  0    0   0.0000 688984
 399      23  0    0   0.0000 690996
 400     231  0    0   0.0000 693323
 401       2  0    0   0.0000 694861
 402      23  0    0   0.0000 696821
 403     231  0    0   0.0000 698001
 404       2  0    0   0.0000 699553
 405      23  0    0   0.0000 701618
 406     231  0    0   0.0000 703052
 407       1  0    0   0.0000 704777
 408      14  0    0   0.0000 706789
 409     143  0    0   0.0000 708423
 410       2  0    0   0.0000 709935
 411      23  0    0   0.0000 712027
 412     231  0    0   0.0000 714766
 413       2  0    0   0.0000 716225
 414      24  0    0   0.0000 718318
 415     243  0    0   0.0000 721217
 416       1  0    0   0.0000 722995
 417      13  0    0   0.0000 725048
 418     131  0    0   0.0000 726375
 419       1  0    0   0.0000 727927
 420      13  0    0   0.0000 729966
 421     131  0    0   0.0000 731039
 422       1  0    0   0.0000 732698
 423      14  0    0   0.0000 734790
 424     143  0    0   0.0000 737290
 425       1  0    0   0.0000 738948
 426      14  0    0   0.0000 740961
 427     143  0    0   0.0000 742741
 428       1  0    0   0.0000 744359
 429      13  0    0   0.0000 746332
 430     131  0    0   0.0000 747912
 431       2  0    0   0.0000 749477
 432      23  0    0   0.0000 751529
 433     231  0    0   0.0000 754815
 434       2  0    0   0.0000 756540
 435      23  0    0   0.0000 758593
 436     231  0    0   0.0000 760240
 437     255  0    0   0.0000 765200
 438     255  0    0   0.0000 765201
 439       1  0    0   0.0000 770497
 440      14  0    0   0.0000 772457
 441     143  0    0   0.0000 774610
 442       1  0    0   0.0000 776175
 443      13  0    0   0.0000 778107
 444     131  0    0   0.0000 779274
 445       2  0    0   0.0000 780799
 446      24  0    0   0.0000 782798
 447     243  0    0   0.0000 784792
 448       2  0    0   0.0000 786437
 449      24  0    0   0.0000 788489
 450     243  0    0   0.0000 790710
 451       2  0    0   0.0000 792394
 452      23  0    0   0.0000 794473
 453     231  0    0   0.0000 796520
 454       1  0    0   0.0000 798152
 455      13  0    0   0.0000 800231
 456     131  0    0   0.0000 802477
 457       2  0    0   0.0000 804082
 458      23  0    0   0.0000 806081
 459     231  0    0   0.0000 808421
 460       1  0    0   0.0000 809920
 461      14  0    0   0.0000 811865
 462     143  0    0   0.0000 814765
 463       2  0    0   0.0000 816570
 464      23  0    0   0.0000 818622
 465     231  0    0   0.0000 820348
 466       1  0    0   0.0000 821968
 467      13  0    0   0.0000 823887
 468     131  0    0   0.0000 824281
 469       1  0    0   0.0000 825899
 470      13  0    0   0.0000 827911
 471     131  0    0   0.0000 828532
 472       1  0    0   0.0000 830164
 473      14  0    0   0.0000 832070
 474     143  0    0   0.0000 833890
 475       2  0    0   0.0000 835588
 476      24  0    0   0.0000 837521
 477     243  0    0   0.0000 838368
 478       2  0    0   0.0000 840119
 479      23  0    0   0.0000 842212
 480     231  0    0   0.0000 844298
 481       1  0    0   0.0000 846050
 482      14  0    0   0.0000 847982
 483     143  0    0   0.0000 849896
 484       1  0    0   0.0000 851594
 485      14  0    0   0.0000 853673
 486     143  0    0   0.0000 855387
 487       1  0    0   0.0000 856898
 488      14  0    0   0.0000 858898
 489     143  0    0   0.0000 861104
 490       1  0    0   0.0000 862549
 491      14  0    0   0.0000 864548
 492     143  0    0   0.0000 867741
 493       2  0    0   0.0000 869320
 494      23  0    0   0.0000 871412
 495     231  0    0   0.0000 873272
 496       2  0    0   0.0000 874810
 497      24  0    0   0.0000 876730
 498     243  0    0   0.0000 878070
 499       1  0    0   0.0000 879702
 500      13  0    0   0.0000 881687
 501     131  0    0   0.0000 882268
 502       1  0    0   0.0000 884033
 503      13  0    0   0.0000 886045
 504     131  0    0   0.0000 886546
 505       2  0    0   0.0000 888204
 506      23  0    0   0.0000 890190
 507     231  0    0   0.0000 891890
 508       2  0    0   0.0000 893549
 509      23  0    0   0.0000 895494
 510     231  0    0   0.0000 897088
 511       2  0    0   0.0000 898826
 512      24  0    0   0.0000 900892
 513     243  0    0   0.0000 902113
 514       2  0    0   0.0000 903677
 515      23  0    0   0.0000 905663
 516     231  0    0   0.0000 908189
 517       1  0    0   0.0000 909821
 518      13  0    0   0.0000 911887
 519     131  0    0   0.0000 912388
 520       2  0    0   0.0000 914113
 521      24  0    0   0.0000 916152
 522     243  0    0   0.0000 917332
 523       2  0    0   0.0000 919004
 524      23  0    0   0.0000 921096
 525     231  0    0   0.0000 922743
 526       2  0    0   0.0000 924321
 527      24  0    0   0.0000 926294
 528     243  0    0   0.0000 927221
 529       1  0    0   0.0000 928746
 530      13  0    0   0.0000 930852
 531     131  0    0   0.0000 932299
 532       1  0    0   0.0000 934010
 533      13  0    0   0.0000 935943
 534     131  0    0   0.0000 936990
 535       1  0    0   0.0000 938688
 536      13  0    0   0.0000 940754
 537     131  0    0   0.0000 941281
 538       2  0    0   0.0000 942926
 539      24  0    0   0.0000 944846
 540     243  0    0   0.0000 945426
 541       1  0    0   0.0000 946965
 542      14  0    0   0.0000 949017
 543     143  0    0   0.0000 951064
 544       2  0    0   0.0000 952629
 545      23  0    0   0.0000 954694
 546     231  0    0   0.0000 956061
 547       1  0    0   0.0000 957693
 548      14  0    0   0.0000 959639
 549     143  0    0   0.0000 961472
 550       2  0    0   0.0000 963117
 551      24  0    0   0.0000 965063
 552     243  0    0   0.0000 967070
 553       2  0    0   0.0000 968701
 554      23  0    0   0.0000 970767
 555     231  0    0   0.0000 972574
 556       1  0    0   0.0000 974246
 557      14  0    0   0.0000 976205
 558     143  0    0   0.0000 978171
 559       1  0    0   0.0000 979790
 560      14  0    0   0.0000 981816
 561     143  0    0   0.0000 984515
 562       1  0    0   0.0000 986240
 563      13  0    0   0.0000 988253
 564     131  0    0   0.0000 989100
 565       2  0    0   0.0000 990838
 566      24  0    0   0.0000 992917
 567     243  0    0   0.0000 993964
 568       1  0    0   0.0000 995529
 569      14  0    0   0.0000 997475
 570     143  0    0   0.0000 999255
 571       2  0    0   0.0000 1001047
 572      23  0    0   0.0000 1003153
 573     231  0    0   0.0000 1005772
 574       1  0    0   0.0000 1007471
 575      13  0    0   0.0000 1009456
 576     131  0    0   0.0000 1010717
 577       1  0    0   0.0000 1012429
 578      13  0    0   0.0000 1014468
 579     131  0    0   0.0000 1014941
 580       2  0    0   0.0000 1016587
 581      24  0    0   0.0000 1018559
 582     243  0    0   0.0000 1019553
