# Supplementary material for: Does the aura surrounding healthy-related imported products fade in China? ERP evidence for the country-of-origin stereotype
Source: PLoS One. 2019 May 23;14(5):e0216866. doi: 10.1371/journal.pone.0216866 (PMC6532883; doi:10.1371/journal.pone.0216866)
Supplement: S1 File — (ZIP) [file pone.0216866.s001.zip › data 1/behavior/9.ev2]

   1       2  0    0   0.0000 6189
   2      24  0    0   0.0000 8108
   3     243  0    0   0.0000 11786
   4       2  0    0   0.0000 13399
   5      23  0    0   0.0000 15438
   6     231  0    0   0.0000 16311
   7       1  0    0   0.0000 17970
   8      14  0    0   0.0000 19902
   9     143  0    0   0.0000 20870
  10       1  0    0   0.0000 22568
  11      13  0    0   0.0000 24634
  12     131  0    0   0.0000 25627
  13       1  0    0   0.0000 27259
  14      14  0    0   0.0000 29192
  15     143  0    0   0.0000 30572
  16       2  0    0   0.0000 32150
  17      23  0    0   0.0000 34083
  18     231  0    0   0.0000 34916
  19       1  0    0   0.0000 36615
  20      14  0    0   0.0000 38547
  21     143  0    0   0.0000 39328
  22       2  0    0   0.0000 40920
  23      23  0    0   0.0000 42892
  24     231  0    0   0.0000 43446
  25       2  0    0   0.0000 45171
  26      23  0    0   0.0000 47184
  27     231  0    0   0.0000 47977
  28       2  0    0   0.0000 49596
  29      23  0    0   0.0000 51648
  30     231  0    0   0.0000 52348
  31       1  0    0   0.0000 54087
  32      14  0    0   0.0000 56139
  33     143  0    0   0.0000 56813
  34       1  0    0   0.0000 58392
  35      14  0    0   0.0000 60418
  36     143  0    0   0.0000 61051
  37       2  0    0   0.0000 62697
  38      23  0    0   0.0000 64722
  39     231  0    0   0.0000 65583
  40       2  0    0   0.0000 67121
  41      24  0    0   0.0000 69120
  42     243  0    0   0.0000 69781
  43       2  0    0   0.0000 71546
  44      23  0    0   0.0000 73585
  45     231  0    0   0.0000 74565
  46       2  0    0   0.0000 76104
  47      24  0    0   0.0000 78210
  48     243  0    0   0.0000 78817
  49       1  0    0   0.0000 80462
  50      13  0    0   0.0000 82501
  51     131  0    0   0.0000 83054
  52       1  0    0   0.0000 84647
  53      13  0    0   0.0000 86672
  54     131  0    0   0.0000 87493
  55       2  0    0   0.0000 89018
  56      24  0    0   0.0000 90937
  57     243  0    0   0.0000 91571
  58       2  0    0   0.0000 93163
  59      24  0    0   0.0000 95189
  60     243  0    0   0.0000 95862
  61       2  0    0   0.0000 97534
  62      23  0    0   0.0000 99533
  63     231  0    0   0.0000 100407
  64       1  0    0   0.0000 102079
  65      13  0    0   0.0000 104091
  66     131  0    0   0.0000 105072
  67       2  0    0   0.0000 106770
  68      24  0    0   0.0000 108796
  69     243  0    0   0.0000 109389
  70       1  0    0   0.0000 111035
  71      13  0    0   0.0000 113087
  72     131  0    0   0.0000 113867
  73       1  0    0   0.0000 115499
  74      13  0    0   0.0000 117605
  75     131  0    0   0.0000 118453
  76       2  0    0   0.0000 120004
  77      24  0    0   0.0000 122043
  78     243  0    0   0.0000 122877
  79       2  0    0   0.0000 124469
  80      24  0    0   0.0000 126428
  81     243  0    0   0.0000 127142
  82       2  0    0   0.0000 128654
  83      24  0    0   0.0000 130653
  84     243  0    0   0.0000 131394
  85       1  0    0   0.0000 132838
  86      14  0    0   0.0000 134771
  87     143  0    0   0.0000 135445
  88       2  0    0   0.0000 137170
  89      24  0    0   0.0000 139235
  90     243  0    0   0.0000 140056
  91       2  0    0   0.0000 141594
  92      23  0    0   0.0000 143607
  93     231  0    0   0.0000 144335
  94       1  0    0   0.0000 146019
  95      14  0    0   0.0000 147938
  96     143  0    0   0.0000 148879
  97       2  0    0   0.0000 150497
  98      24  0    0   0.0000 152469
  99     243  0    0   0.0000 153677
 100       2  0    0   0.0000 155388
 101      23  0    0   0.0000 157321
 102     231  0    0   0.0000 158234
 103       1  0    0   0.0000 159959
 104      14  0    0   0.0000 161905
 105     143  0    0   0.0000 164232
 106       1  0    0   0.0000 165703
 107      13  0    0   0.0000 167769
 108     131  0    0   0.0000 168963
 109       2  0    0   0.0000 170635
 110      24  0    0   0.0000 172540
 111     243  0    0   0.0000 173254
 112       1  0    0   0.0000 174859
 113      14  0    0   0.0000 176925
 114     143  0    0   0.0000 177693
 115       2  0    0   0.0000 179377
 116      24  0    0   0.0000 181456
 117     243  0    0   0.0000 182583
 118       1  0    0   0.0000 184308
 119      13  0    0   0.0000 186228
 120     131  0    0   0.0000 186982
 121       2  0    0   0.0000 188653
 122      24  0    0   0.0000 190666
 123     243  0    0   0.0000 191499
 124       2  0    0   0.0000 193105
 125      24  0    0   0.0000 195037
 126     243  0    0   0.0000 195711
 127       1  0    0   0.0000 197356
 128      13  0    0   0.0000 199408
 129     131  0    0   0.0000 200575
 130       1  0    0   0.0000 202087
 131      13  0    0   0.0000 204113
 132     131  0    0   0.0000 204907
 133       2  0    0   0.0000 206605
 134      24  0    0   0.0000 208684
 135     243  0    0   0.0000 209345
 136       1  0    0   0.0000 210830
 137      13  0    0   0.0000 212936
 138     133  0    0   0.0000 213956
 139       2  0    0   0.0000 215428
 140      23  0    0   0.0000 217360
 141     231  0    0   0.0000 218101
 142       2  0    0   0.0000 219586
 143      23  0    0   0.0000 221505
 144     231  0    0   0.0000 222300
 145     255  0    0   0.0000 229200
 146     255  0    0   0.0000 229201
 147       1  0    0   0.0000 233626
 148      14  0    0   0.0000 235545
 149     143  0    0   0.0000 237325
 150       2  0    0   0.0000 239023
 151      23  0    0   0.0000 241089
 152     231  0    0   0.0000 241616
 153       2  0    0   0.0000 243315
 154      23  0    0   0.0000 245300
 155     231  0    0   0.0000 245908
 156       2  0    0   0.0000 247446
 157      24  0    0   0.0000 249365
 158     243  0    0   0.0000 249959
 159       1  0    0   0.0000 251644
 160      13  0    0   0.0000 253563
 161     131  0    0   0.0000 254197
 162       1  0    0   0.0000 255909
 163      14  0    0   0.0000 257841
 164     143  0    0   0.0000 258501
 165       1  0    0   0.0000 260227
 166      14  0    0   0.0000 262173
 167     143  0    0   0.0000 262927
 168       2  0    0   0.0000 264652
 169      24  0    0   0.0000 266704
 170     243  0    0   0.0000 267498
 171       1  0    0   0.0000 269170
 172      13  0    0   0.0000 271209
 173     131  0    0   0.0000 272016
 174       1  0    0   0.0000 273728
 175      13  0    0   0.0000 275647
 176     131  0    0   0.0000 276307
 177       2  0    0   0.0000 277952
 178      24  0    0   0.0000 279898
 179     243  0    0   0.0000 280359
 180       1  0    0   0.0000 281977
 181      13  0    0   0.0000 283896
 182     131  0    0   0.0000 284730
 183       1  0    0   0.0000 286402
 184      13  0    0   0.0000 288468
 185     131  0    0   0.0000 289115
 186       1  0    0   0.0000 290733
 187      13  0    0   0.0000 292812
 188     131  0    0   0.0000 293353
 189       1  0    0   0.0000 294905
 190      14  0    0   0.0000 296877
 191     143  0    0   0.0000 297364
 192       2  0    0   0.0000 298956
 193      24  0    0   0.0000 300902
 194     243  0    0   0.0000 301629
 195       2  0    0   0.0000 303328
 196      24  0    0   0.0000 305367
 197     243  0    0   0.0000 306067
 198       1  0    0   0.0000 307672
 199      13  0    0   0.0000 309791
 200     131  0    0   0.0000 310172
 201       2  0    0   0.0000 311857
 202      23  0    0   0.0000 313869
 203     231  0    0   0.0000 314543
 204       2  0    0   0.0000 316188
 205      23  0    0   0.0000 318227
 206     231  0    0   0.0000 318875
 207       1  0    0   0.0000 320493
 208      14  0    0   0.0000 322586
 209     143  0    0   0.0000 323499
 210       1  0    0   0.0000 325104
 211      14  0    0   0.0000 327037
 212     141  0    0   0.0000 327884
 213       1  0    0   0.0000 329662
 214      13  0    0   0.0000 331688
 215     131  0    0   0.0000 332535
 216       2  0    0   0.0000 334167
 217      24  0    0   0.0000 336219
 218     243  0    0   0.0000 336934
 219       2  0    0   0.0000 338645
 220      23  0    0   0.0000 340737
 221     231  0    0   0.0000 341412
 222       1  0    0   0.0000 343016
 223      13  0    0   0.0000 345029
 224     131  0    0   0.0000 345755
 225       2  0    0   0.0000 347388
 226      24  0    0   0.0000 349467
 227     243  0    0   0.0000 350154
 228       1  0    0   0.0000 351812
 229      14  0    0   0.0000 353811
 230     143  0    0   0.0000 354645
 231       2  0    0   0.0000 356290
 232      24  0    0   0.0000 358303
 233     243  0    0   0.0000 359190
 234       1  0    0   0.0000 360648
 235      13  0    0   0.0000 362594
 236     131  0    0   0.0000 363761
 237       2  0    0   0.0000 365420
 238      23  0    0   0.0000 367512
 239     231  0    0   0.0000 368493
 240       2  0    0   0.0000 370084
 241      24  0    0   0.0000 372163
 242     243  0    0   0.0000 372891
 243       2  0    0   0.0000 374615
 244      23  0    0   0.0000 376695
 245     231  0    0   0.0000 377675
 246       1  0    0   0.0000 379453
 247      14  0    0   0.0000 381412
 248     143  0    0   0.0000 382179
 249       1  0    0   0.0000 383638
 250      14  0    0   0.0000 385704
 251     141  0    0   0.0000 386484
 252       1  0    0   0.0000 388236
 253      14  0    0   0.0000 390288
 254     143  0    0   0.0000 391148
 255       1  0    0   0.0000 392834
 256      14  0    0   0.0000 394753
 257     143  0    0   0.0000 395547
 258       1  0    0   0.0000 397125
 259      13  0    0   0.0000 399151
 260     131  0    0   0.0000 399758
 261       1  0    0   0.0000 401377
 262      13  0    0   0.0000 403349
 263     131  0    0   0.0000 404130
 264       1  0    0   0.0000 405655
 265      14  0    0   0.0000 407587
 266     143  0    0   0.0000 408661
 267       1  0    0   0.0000 410106
 268      13  0    0   0.0000 412052
 269     131  0    0   0.0000 412713
 270       1  0    0   0.0000 414331
 271      13  0    0   0.0000 416370
 272     131  0    0   0.0000 417097
 273       2  0    0   0.0000 418862
 274      24  0    0   0.0000 420901
 275     243  0    0   0.0000 421682
 276       1  0    0   0.0000 423354
 277      14  0    0   0.0000 425459
 278     143  0    0   0.0000 426266
 279       1  0    0   0.0000 427925
 280      13  0    0   0.0000 429871
 281     131  0    0   0.0000 430691
 282       2  0    0   0.0000 432429
 283      24  0    0   0.0000 434389
 284     243  0    0   0.0000 435902
 285       1  0    0   0.0000 437520
 286      13  0    0   0.0000 439574
 287     131  0    0   0.0000 439940
 288       1  0    0   0.0000 441679
 289      13  0    0   0.0000 443691
 290     131  0    0   0.0000 444259
 291     255  0    0   0.0000 480500
 292     255  0    0   0.0000 480501
 293       2  0    0   0.0000 483856
 294      23  0    0   0.0000 485855
 295     231  0    0   0.0000 486476
 296       2  0    0   0.0000 488094
 297      24  0    0   0.0000 490200
 298     243  0    0   0.0000 490740
 299       2  0    0   0.0000 492373
 300      23  0    0   0.0000 494305
 301     231  0    0   0.0000 494832
 302       1  0    0   0.0000 496464
 303      14  0    0   0.0000 498463
 304     143  0    0   0.0000 499097
 305       2  0    0   0.0000 500689
 306      24  0    0   0.0000 502741
 307     243  0    0   0.0000 503335
 308       1  0    0   0.0000 505020
 309      14  0    0   0.0000 507099
 310     143  0    0   0.0000 507693
 311       2  0    0   0.0000 509311
 312      23  0    0   0.0000 511377
 313     231  0    0   0.0000 511944
 314       2  0    0   0.0000 513710
 315      23  0    0   0.0000 515669
 316     231  0    0   0.0000 516168
 317       2  0    0   0.0000 517868
 318      24  0    0   0.0000 519787
 319     243  0    0   0.0000 520607
 320       1  0    0   0.0000 522226
 321      13  0    0   0.0000 524305
 322     131  0    0   0.0000 524752
 323       1  0    0   0.0000 526184
 324      14  0    0   0.0000 528263
 325     143  0    0   0.0000 529390
 326       2  0    0   0.0000 531008
 327      23  0    0   0.0000 532994
 328     231  0    0   0.0000 533988
 329       2  0    0   0.0000 535646
 330      23  0    0   0.0000 537565
 331     231  0    0   0.0000 538292
 332       1  0    0   0.0000 539951
 333      13  0    0   0.0000 541870
 334     131  0    0   0.0000 542517
 335       2  0    0   0.0000 544162
 336      23  0    0   0.0000 546228
 337     231  0    0   0.0000 546835
 338       2  0    0   0.0000 548374
 339      23  0    0   0.0000 550426
 340     231  0    0   0.0000 551020
 341       1  0    0   0.0000 552799
 342      14  0    0   0.0000 554838
 343     143  0    0   0.0000 555512
 344       1  0    0   0.0000 557183
 345      14  0    0   0.0000 559142
 346     143  0    0   0.0000 559910
 347       2  0    0   0.0000 561541
 348      23  0    0   0.0000 563594
 349     231  0    0   0.0000 564774
 350       1  0    0   0.0000 566366
 351      14  0    0   0.0000 568312
 352     141  0    0   0.0000 568706
 353       1  0    0   0.0000 570311
 354      14  0    0   0.0000 572256
 355     143  0    0   0.0000 572997
 356       2  0    0   0.0000 574482
 357      23  0    0   0.0000 576588
 358     231  0    0   0.0000 577168
 359       2  0    0   0.0000 578827
 360      24  0    0   0.0000 580813
 361     243  0    0   0.0000 581539
 362       1  0    0   0.0000 583038
 363      13  0    0   0.0000 585024
 364     131  0    0   0.0000 585898
 365       2  0    0   0.0000 587450
 366      23  0    0   0.0000 589435
 367     231  0    0   0.0000 590763
 368       2  0    0   0.0000 592287
 369      23  0    0   0.0000 594393
 370     231  0    0   0.0000 595187
 371       1  0    0   0.0000 596845
 372      14  0    0   0.0000 598818
 373     143  0    0   0.0000 599625
 374       1  0    0   0.0000 601257
 375      14  0    0   0.0000 603362
 376     143  0    0   0.0000 604116
 377       1  0    0   0.0000 605601
 378      13  0    0   0.0000 607547
 379     131  0    0   0.0000 608408
 380       1  0    0   0.0000 610039
 381      13  0    0   0.0000 612105
 382     131  0    0   0.0000 613512
 383       1  0    0   0.0000 615131
 384      14  0    0   0.0000 617050
 385     143  0    0   0.0000 617977
 386       2  0    0   0.0000 619702
 387      24  0    0   0.0000 621781
 388     243  0    0   0.0000 622361
 389       2  0    0   0.0000 623847
 390      23  0    0   0.0000 625912
 391     231  0    0   0.0000 626919
 392       2  0    0   0.0000 628498
 393      24  0    0   0.0000 630510
 394     243  0    0   0.0000 631744
 395       1  0    0   0.0000 633296
 396      14  0    0   0.0000 635295
 397     143  0    0   0.0000 636222
 398       1  0    0   0.0000 637960
 399      14  0    0   0.0000 640013
 400     143  0    0   0.0000 643884
 401       2  0    0   0.0000 645504
 402      23  0    0   0.0000 647529
 403     231  0    0   0.0000 648256
 404       1  0    0   0.0000 649902
 405      14  0    0   0.0000 651834
 406     143  0    0   0.0000 652574
 407       2  0    0   0.0000 654073
 408      24  0    0   0.0000 655992
 409     243  0    0   0.0000 657199
 410       1  0    0   0.0000 658804
 411      13  0    0   0.0000 660803
 412     131  0    0   0.0000 662477
 413       2  0    0   0.0000 664148
 414      24  0    0   0.0000 666254
 415     243  0    0   0.0000 666968
 416       2  0    0   0.0000 668653
 417      24  0    0   0.0000 670586
 418     243  0    0   0.0000 671966
 419       1  0    0   0.0000 673571
 420      13  0    0   0.0000 675677
 421     131  0    0   0.0000 676284
 422       1  0    0   0.0000 677902
 423      14  0    0   0.0000 679821
 424     143  0    0   0.0000 680574
 425       2  0    0   0.0000 682234
 426      24  0    0   0.0000 684166
 427     243  0    0   0.0000 685413
 428       2  0    0   0.0000 687085
 429      24  0    0   0.0000 689177
 430     243  0    0   0.0000 689798
 431       1  0    0   0.0000 691576
 432      13  0    0   0.0000 693655
 433     131  0    0   0.0000 694622
 434       1  0    0   0.0000 696187
 435      14  0    0   0.0000 698240
 436     143  0    0   0.0000 699007
 437     255  0    0   0.0000 704700
 438     255  0    0   0.0000 704701
 439       2  0    0   0.0000 709832
 440      23  0    0   0.0000 711818
 441     231  0    0   0.0000 712412
 442       2  0    0   0.0000 713937
 443      24  0    0   0.0000 715989
 444     243  0    0   0.0000 717635
 445       2  0    0   0.0000 719321
 446      24  0    0   0.0000 721280
 447     243  0    0   0.0000 721914
 448       2  0    0   0.0000 723533
 449      24  0    0   0.0000 725638
 450     243  0    0   0.0000 726459
 451       2  0    0   0.0000 728064
 452      23  0    0   0.0000 730116
 453     231  0    0   0.0000 730804
 454       2  0    0   0.0000 732569
 455      24  0    0   0.0000 734568
 456     243  0    0   0.0000 735615
 457       1  0    0   0.0000 737206
 458      14  0    0   0.0000 739259
 459     143  0    0   0.0000 739959
 460       1  0    0   0.0000 741538
 461     255  0    0   0.0000 742000
 462     231  0    0   0.0000 743400
 463       1  0    0   0.0000 744167
 464      13  0    0   0.0000 746139
 465     131  0    0   0.0000 747639
 466       1  0    0   0.0000 749231
 467      13  0    0   0.0000 751230
 468     131  0    0   0.0000 754156
 469       2  0    0   0.0000 755775
 470      23  0    0   0.0000 757800
 471     231  0    0   0.0000 758353
 472       1  0    0   0.0000 759959
 473      13  0    0   0.0000 761879
 474     131  0    0   0.0000 762513
 475       1  0    0   0.0000 764198
 476      14  0    0   0.0000 766210
 477     143  0    0   0.0000 767204
 478       2  0    0   0.0000 768875
 479      23  0    0   0.0000 770848
 480     231  0    0   0.0000 772028
 481       2  0    0   0.0000 773673
 482      24  0    0   0.0000 775672
 483     243  0    0   0.0000 777026
 484       1  0    0   0.0000 778738
 485      14  0    0   0.0000 780817
 486     143  0    0   0.0000 781904
 487       1  0    0   0.0000 783429
 488      13  0    0   0.0000 785468
 489     131  0    0   0.0000 785982
 490       1  0    0   0.0000 787454
 491      13  0    0   0.0000 789493
 492     133  0    0   0.0000 792951
 493       1  0    0   0.0000 794624
 494      14  0    0   0.0000 796716
 495     143  0    0   0.0000 797470
 496       1  0    0   0.0000 799022
 497      13  0    0   0.0000 800981
 498     131  0    0   0.0000 801522
 499       1  0    0   0.0000 803207
 500      13  0    0   0.0000 805152
 501     131  0    0   0.0000 805786
 502       2  0    0   0.0000 807578
 503      23  0    0   0.0000 809657
 504     231  0    0   0.0000 810197
 505       1  0    0   0.0000 811776
 506      13  0    0   0.0000 813709
 507     131  0    0   0.0000 814529
 508       2  0    0   0.0000 816107
 509      23  0    0   0.0000 818187
 510     231  0    0   0.0000 818834
 511       2  0    0   0.0000 820439
 512      23  0    0   0.0000 822371
 513     231  0    0   0.0000 823059
 514       1  0    0   0.0000 824757
 515      13  0    0   0.0000 826743
 516     131  0    0   0.0000 827350
 517       1  0    0   0.0000 828848
 518      14  0    0   0.0000 830794
 519     143  0    0   0.0000 831466
 520       2  0    0   0.0000 833007
 521      23  0    0   0.0000 835086
 522     231  0    0   0.0000 836093
 523       2  0    0   0.0000 837764
 524      23  0    0   0.0000 839817
 525     231  0    0   0.0000 840424
 526       1  0    0   0.0000 842096
 527      14  0    0   0.0000 844015
 528     143  0    0   0.0000 844609
 529       2  0    0   0.0000 846241
 530      24  0    0   0.0000 848306
 531     243  0    0   0.0000 850273
 532       2  0    0   0.0000 851918
 533      24  0    0   0.0000 853851
 534     243  0    0   0.0000 854498
 535       2  0    0   0.0000 856276
 536      24  0    0   0.0000 858355
 537     243  0    0   0.0000 859002
 538       2  0    0   0.0000 860527
 539      23  0    0   0.0000 862447
 540     233  0    0   0.0000 863720
 541       2  0    0   0.0000 865312
 542      23  0    0   0.0000 867298
 543     231  0    0   0.0000 867851
 544       1  0    0   0.0000 869377
 545      13  0    0   0.0000 871363
 546     131  0    0   0.0000 871903
 547       2  0    0   0.0000 873508
 548      23  0    0   0.0000 875441
 549     231  0    0   0.0000 876448
 550       1  0    0   0.0000 878120
 551      14  0    0   0.0000 880145
 552     143  0    0   0.0000 881272
 553       1  0    0   0.0000 883011
 554      14  0    0   0.0000 885036
 555     143  0    0   0.0000 885803
 556       2  0    0   0.0000 887489
 557      24  0    0   0.0000 889408
 558     243  0    0   0.0000 890655
 559       1  0    0   0.0000 892313
 560      14  0    0   0.0000 894392
 561     143  0    0   0.0000 896452
 562       1  0    0   0.0000 898111
 563      14  0    0   0.0000 900176
 564     143  0    0   0.0000 902903
 565       2  0    0   0.0000 904481
 566      23  0    0   0.0000 906573
 567     231  0    0   0.0000 907154
 568       2  0    0   0.0000 908879
 569      24  0    0   0.0000 910865
 570     240  0    0   0.0000 914884
 571       1  0    0   0.0000 916396
 572      13  0    0   0.0000 918381
 573     131  0    0   0.0000 918948
 574       2  0    0   0.0000 920660
 575      23  0    0   0.0000 922593
 576     231  0    0   0.0000 923546
 577       1  0    0   0.0000 925112
 578      13  0    0   0.0000 927137
 579     131  0    0   0.0000 928304
 580       1  0    0   0.0000 929870
 581      13  0    0   0.0000 931869
 582     131  0    0   0.0000 932502
 583       1  0    0   0.0000 933948
 584      14  0    0   0.0000 935894
 585     143  0    0   0.0000 936608
 586       2  0    0   0.0000 938386
 587      24  0    0   0.0000 940438
 588     243  0    0   0.0000 941005
 589       2  0    0   0.0000 942690
 590      23  0    0   0.0000 944690
 591     231  0    0   0.0000 945777
 592       1  0    0   0.0000 947475
 593      14  0    0   0.0000 949421
 594     143  0    0   0.0000 950481
 595       2  0    0   0.0000 952246
 596      23  0    0   0.0000 954285
 597     231  0    0   0.0000 955732
 598       2  0    0   0.0000 957510
 599      23  0    0   0.0000 959590
 600     231  0    0   0.0000 962329
 601       2  0    0   0.0000 963894
 602      24  0    0   0.0000 965880
 603     243  0    0   0.0000 966541
 604       1  0    0   0.0000 968132
 605      13  0    0   0.0000 970065
 606     131  0    0   0.0000 970672
 607       1  0    0   0.0000 972330
 608      14  0    0   0.0000 974383
 609     141  0    0   0.0000 975576
 610       2  0    0   0.0000 977195
 611      24  0    0   0.0000 979274
 612     243  0    0   0.0000 979894
 613       2  0    0   0.0000 981513
 614      24  0    0   0.0000 983512
 615     243  0    0   0.0000 984186
 616       2  0    0   0.0000 985818
 617      23  0    0   0.0000 987804
 618     231  0    0   0.0000 988624
 619       2  0    0   0.0000 990309
 620      24  0    0   0.0000 992295
 621     243  0    0   0.0000 993008
 622       1  0    0   0.0000 994587
 623      14  0    0   0.0000 996600
 624     143  0    0   0.0000 997220
 625       1  0    0   0.0000 999025
 626      13  0    0   0.0000 1000971
 627     131  0    0   0.0000 1002258
 628       1  0    0   0.0000 1003810
 629      13  0    0   0.0000 1005875
 630     131  0    0   0.0000 1006536
 631       2  0    0   0.0000 1008074
 632      23  0    0   0.0000 1010047
 633     231  0    0   0.0000 1011600
 634       2  0    0   0.0000 1013379
 635      24  0    0   0.0000 1015324
 636     243  0    0   0.0000 1016345
 637       1  0    0   0.0000 1017883
 638      13  0    0   0.0000 1019936
 639     131  0    0   0.0000 1020530
 640       2  0    0   0.0000 1022175
 641      23  0    0   0.0000 1024254
 642     231  0    0   0.0000 1024861
 643       2  0    0   0.0000 1026466
 644      23  0    0   0.0000 1028559
 645     231  0    0   0.0000 1029193
 646       2  0    0   0.0000 1030797
 647      23  0    0   0.0000 1032770
 648     231  0    0   0.0000 1033497
 649       2  0    0   0.0000 1034982
 650      23  0    0   0.0000 1037008
 651     231  0    0   0.0000 1038015
 652       1  0    0   0.0000 1039674
 653      14  0    0   0.0000 1041619
 654     143  0    0   0.0000 1042572
 655       2  0    0   0.0000 1044245
 656      24  0    0   0.0000 1046284
 657     243  0    0   0.0000 1047331
 658       2  0    0   0.0000 1049016
 659      24  0    0   0.0000 1051055
 660     243  0    0   0.0000 1051649
 661       1  0    0   0.0000 1053187
 662      14  0    0   0.0000 1055107
 663     143  0    0   0.0000 1055687
 664       2  0    0   0.0000 1057292
 665      23  0    0   0.0000 1059291
 666     231  0    0   0.0000 1060018
 667       2  0    0   0.0000 1061490
 668      24  0    0   0.0000 1063436
 669     243  0    0   0.0000 1064070
 670       2  0    0   0.0000 1065688
 671      23  0    0   0.0000 1067714
 672     231  0    0   0.0000 1068522
 673       1  0    0   0.0000 1070233
 674      13  0    0   0.0000 1072299
 675     131  0    0   0.0000 1073533
 676       2  0    0   0.0000 1075297
 677      24  0    0   0.0000 1077337
 678     243  0    0   0.0000 1079476
 679       1  0    0   0.0000 1081188
 680      13  0    0   0.0000 1083134
 681     131  0    0   0.0000 1083781
 682       2  0    0   0.0000 1085240
 683      24  0    0   0.0000 1087292
 684     243  0    0   0.0000 1087899
 685       1  0    0   0.0000 1089544
 686      13  0    0   0.0000 1091463
 687     131  0    0   0.0000 1092177
 688       2  0    0   0.0000 1093796
 689      24  0    0   0.0000 1095901
 690     243  0    0   0.0000 1096389
 691       1  0    0   0.0000 1098047
 692      14  0    0   0.0000 1100033
 693     143  0    0   0.0000 1100666
 694       1  0    0   0.0000 1102419
 695      14  0    0   0.0000 1104418
 696     143  0    0   0.0000 1105199
 697       1  0    0   0.0000 1106910
 698      14  0    0   0.0000 1108949
 699     143  0    0   0.0000 1109583
 700       1  0    0   0.0000 1111228
 701      13  0    0   0.0000 1113294
 702     131  0    0   0.0000 1114021
 703       1  0    0   0.0000 1115599
 704      14  0    0   0.0000 1117545
 705     143  0    0   0.0000 1118193
 706       1  0    0   0.0000 1119824
 707      14  0    0   0.0000 1121783
 708     143  0    0   0.0000 1122404
 709       1  0    0   0.0000 1123876
 710      13  0    0   0.0000 1125821
 711     131  0    0   0.0000 1126868
 712       1  0    0   0.0000 1128487
 713      13  0    0   0.0000 1130406
 714     131  0    0   0.0000 1132533
 715       2  0    0   0.0000 1134244
 716      24  0    0   0.0000 1136297
 717     243  0    0   0.0000 1136904
 718       2  0    0   0.0000 1138602
 719      24  0    0   0.0000 1140668
 720     243  0    0   0.0000 1141342
 721       2  0    0   0.0000 1142907
 722      23  0    0   0.0000 1144959
 723     230  0    0   0.0000 1148978
